# Supplementary material for: A 1.5-Mb continuous endogenous viral region in the arbuscular mycorrhizal fungus Rhizophagus irregularis
Source: Virus Evol. 2023 Oct 31;9(2):vead064. doi: 10.1093/ve/vead064 (PMC10640383; doi:10.1093/ve/vead064)
Supplement: vead064_Supp [file vead064_supp.zip]

Archive with 2 entries (2 files):
- SupplementaryDataset(1).xlsx
- SupplementaryFigs.pdf
