# Supplementary material for: A 1.5-Mb continuous endogenous viral region in the arbuscular mycorrhizal fungus Rhizophagus irregularis
Source: Virus Evol. 2023 Oct 31;9(2):vead064. doi: 10.1093/ve/vead064 (PMC10640383; doi:10.1093/ve/vead064)
Supplement: vead064_Supp [file vead064_supp.zip › SupplementaryDataset(1).xlsx]

## Sheet: GEVE_Seq
>ViralRegion_4401_chr8
TAACATAATATATGAAACTCTCCTCTGAGGGGAGTTTCATTTTGGTGGGACACTACTTTT
TCACTCTTCAGCCCCCCTTCGGGAGAGTCACTCCATGTCCATGTTATTCCTCCCTGTTGT
CCACTTTTAATCCATTCCACAGCTGTCTACGTTATTTCTCCTGTTGTCCACTTTTAATCC
ATTCCACAGCTGTCCTCTTTATTCTTCTGCTGTCTCCctaaaaatcacgtgacttggACG
ACTTTGGGTCGTTGAAATTTTTACAGTTCTTCTCGTTCTGTAAAATTTTGGTAAccatga
aattatttttttattccccaTGTTCAACATGGCACCATATGGGGGAGAAACAAAACATAT
TTCCCCATGTTCGACATCGCCTCTTAACGGGggagtaattatttttttattccccaTGAT
CTACATCGCACCATATGGGGGAGGAACAAAACATATTTCCCCAAGTCTATACCCCTCCGG
GGGAGGTAACCTATGGGGGAGAAACAAAACATATTTCCCCAAGTCGGAGAAGCTAATTAC
CATATGGGACGTGCTCAGACGACCCATGTTGTCCACGTTATTCCTCCCTTCGGGAGAGAC
TCCATGTCTACGTTATCTCCTCTGTTGTCCACTCATATTCTGCAACGCAGTCATCCACTT
ATTATGTTAACATAATATATGAAACTCTCCTCTGAGGGGAGTTTCATTTTGGTGGGACAC
TACTTTTTCACTCTTCAGCCTCCCTTCGGGAGAGTCACTCCATGTCTACGTTATTCCTCC
CGTTGCCCACTTTTTATCATTTCCGCAACTGTCTTCTTTATTCTTCTGCTGTCTCCCtac
aaatcacgtgacttggACGACTTTGGGTCGTTGAAATTTTTACTGTTATGCTCGTTCTGT
AAAATTTTGGTAACCATTGGGGAGTTTCATTTTGGTGGGACACTACTTTTTCACTCTTCA
GCCTCCCTTCGGGAGAGTCACTCCATGTCTACGTTATTCCTCCCGTTGCCCACTTTTTAT
CATTTCCGCAACTGTCTTCTTTATTCTTCTGCTGTCTCCCtacaaatcacgtgacttggA
CGACTTTGGGTCGTTGAAATTTTTACTGTTATGCTCATTCTGTAAAATTTCAACGACCAG
AAGTCGcttaaagtcacgtgattttccTGATCTGAGGTCagcgaaatttttattatacgt
TGAGAGGGACGTCATTGTCATATGATACTCTTCACATTTGTTCGGTTTGTCACGTGAATA
AATTATATCCTACAATAGGGGAATAACGTAAATAGCTGCGGAATGGATTATTAGTGGACA
ACAGGAAGAATAACGTAGGCACCTGCGGAGAAATAACGTGCAGGACAGATTATCAATGGT
CAACAGCATGCACGTGACATCGATACCTGAGGGTCTACTCATACTCTAACTTAGTGGACA
ACAGGTGGAAGATAACTGTTTGTTTTTCTTCGACATAGTCTTAGGAACACATTGCGAAGC
AGAATACTGGAGGGTACCCCGTACACGTCATTCCTCCCTTTGTCCACTCATAATCATTGT
CGACCCATATATACTCAATTGTAGACCTAGGAACCTACGTTCCTACCTAAAAGGTACGAA
GTAGAACCTTTTCTGTTAACAGCGCACCCTATGGATGGTTTTAGTGAAACTGGACGAAGT
CCACTGGTTGAGCGGCAAGAGCCTTTGGCTGGGTAAAACCCACGCTCATGTAGAAGCTTA
TGTGGGCATCGTTACCAGTAATAATAATCGTTACCAACTAATACACACTATTGTGGAAGT
ATATGTAACGATTGAGAACTATAGTTACACAAGAAATTCCTGAAGACACTATTCCTGAGG
AACTCTACTTCGTACCCAAACTATGAACTGAGCGGTGAGACAGTCAGGTAGCTGAGATAC
TACATAAATAGAAAGTGTACTTTATCGTTACAAGAAACATACTTTATCGTTACAAGAAAT
TTCACTTCGTAGGCAAAGGCCCAGTCACGTATCTCGTGAAAACACAACAACCATTATATA
CTTTATGCGAACATCGTTACAAAAATACGTAATAGTTATATCAACTGGGATACACCATAC
AGCTGcggaaataattattagtggACAACGGGAAGAATAACGTAAACGACTGCTGCGGAA
TACTTCATAGTTACAAAAAATAGTAGGCACATGATTTTTTGGGTGACTGCGGGAGAATAA
CGTAGACATGGAATGCATCTCCTGAAGGGAGGGGCCGTACCCAGGGGGTACGAAGTAGAG
AGGTCCTAGGAGATATTCTCTGAATGGTGAGCTTTCCTATTACTATTGCGGTACACTACC
CTTCAGGGATTTTTGGTAACGATGTCCACACAATAAACGTATATACTGTTTTTGTTACAA
TACAGTACATAATCGACTTCGATGTTCGCATATGTTTAGTTCAATGAAGAGTATATTAGT
TGGTAACCATGCGAAGTAATGTGTTCCTAATCCCGAAAGGAGGAATAACGTACTCTACTG
CGGAAGAATAACGTAGCATTGATAATTAACGTTACACAAAAAATACTTATTGATAATAAT
CGGTAATTAGTTGTCTACTTCGCAATTGGTAATGTTGGTATTATTGTATTATCGGTAGGA
TTAGGAACAGCCGCATGGTTCCATGACTCCTGTAGCTGTCTACGTATACCCGTCTACGTC
ATGGTCACATGAATTCTTCAGCCTCCCTTCGGGAGAGTCACTCCATGTCTACGTTATTCC
TCCCGTTCTccactaataattaattccaCAACTGTATACGTTATTCTTCCTGTCGTCCAC
TAATAATCAATTCCGCAGCTGCCTACGTTATTCCTCCACTTTTTTACTCTACAGCCCTCC
CGAAAGGAGATACATTCCATGTCTATGTTATTCCTCCCGTTGTccactaaaaaatttcaa
tgacCAGAAGTCTctcaaagtcacgtgatttttcttGGCAATTTTCCGAGACCGCCGGTC
CCGGAAATTACAGAACGGAGTGAACTGTAATGATAATTGCCAATTGCGGAGTACTAATAA
TAACGATGAATATTTGTGTAACTATAGTTATCAATAGCGGAGAGTATTCAATCGttacaa
aaaatacaatttttgtGTGAAAAATATTACCGGGTAACTGTTATCTACTACGACGTAGAC
CAATTGTGAATTGTGTAACTGTCACTGACATTATGCTGTATGTGGACTATGTGGACTACA
GAGAAGATACGTGGTCATCGCCTCTTCAAGGGATGCGAAGAATCCGAATCATGTAACAgc
attatcaattaatatgtACTATAACAATCGTTACTAATAAGTAATAGAATGTGTACGtcg
ttacaaaaaattattactgttCAGTCCGTTCTGTAATTTTCCTAGACTCTGCCTACTACG
TAGATTCTCTTTACTTCTTTGGGTGAAACCCAGTCTCCGACTGAAAGTCCTACGGACTAT
TGTATCCTTGTTTTTTACTACCTCATGAGATTCCTGTGCCGACGAAATATCCACTAGGTG
AGAAATGAGGTCCTCTAAGGGATTATTCCATAACATTTCTATACATACTTCATCGTTACA
GGCATAGTCTTAACATAATAAACGTATTTACTGTTTTCGTTACAATTCAGTATATAAATG
ACTTTGGTGACGATGTTAGCATATGTTTAGTTCAATGAAGCGTATATTGGTTGTAACCAT
ATGAAGCGTGTCCTAATGTTATTCCTCCACATTCGCCTACGTTATTCTCATGTAGACACT
TCCCTCTGGATACCTGCAGCGTAGCTGTCTACGTTCTTCTCCCGCACTAGATTCCATCTA
CCCATAGGGTACGAAGTAGAACTGGAGTAACCCTCCGGGAAGAGATGTACCCATTAATGG
GTTTGTGATAACCATCATTTATACGTTATGATTAATAGATCAATGGTCGCAAAAAGATCT
CTAGTCCATTAGGACCTTCGAAGAAGTGATTTTTCGAGGAACGAGGAAAATTATAGAGGT
GGTAACGATGGCCGCATAACGTATAAAATTGTTGTTGAATCTCCACGAGACACGTGACGA
AATTTCTTGTAACGATGAAGTAGAGTTTCTTGTAACGACAAAGTAGAATTTCTTGTAATG
ATGAAGcacatttttttatgtaacgATAATTACCAATCGCTGGGTACTAATAATAACGAT
AAAGCATATTTCttgtgtaataataattatcaattgcGGAGAGTACTCAATTGTTACAAT
TCAGCATATAAATGACTTTGTTAATTGATTTCGCATAAGTTTAGTCCAATGAAGCGTATA
TTGGTTGGTAACGATGATTGCCGTTGTTCACTAATAATCTGTCCTGCAATCACGCCCACG
TTATTCCTCCACAGGAGCTCACGTTACTTCTCCTGTTGTCTGGCCAGAAGCCCAATTATG
TTCTACTCTGTTGtccactaaaaaaatttcaacgaCCCGAAGTCgccaaagtcacgtgat
ttggGCGAACAAGTTCGGAGAAGCAGATAACAATATGTGACGTGCTTAGACTACCTGTGT
GCCTACGCTATCCCTCCCTACGGGAGATTTATTCTACTGTGTGAAAAAAATAGTCATACA
ATTCACATATTCAGATTGTGAAGAAATCTGTTTTACGCTTCATATGTTAAAAGTGTGTTA
CCTTCGCTCACGTTATTCCCTCCGCTGTGGACAACGGTAACGATTGTTATAGTacatatt
aattgataatgcCGTTACATGATTCGGATTTTCACATCCCTTGAAGAGGCGGTAACGATG
ACCACGTATCTTCTCTGTAGTCACATACAGCATAATGTCAGTGACAGTTATCCGATAATG
TTTTTCAcacaaattgtattttttgtaaCGATGTATCATGAACTAAGAGGTACGTACTTA
GCTTTTCAAAGAATAAATAACCAGTGCACTCATCGTTACCGGTAATATATTGATCGTTAC
CAACTAATTCACTCTATTGTGGAAGTATATGTAACGATTGAATACTCTCCGCTATTGACC
ATTATAGTTACACAAAAATTACTTCATCGTTCTTATTTGTACTCCGCAATTGGCAATTAT
CGTTACATAAAGAACTACTTATTGGTAATTATCGGTAATTAGTTCTCTACTTCGCACTTG
GTAATTATTGGGCAGAGCCCAGTTCCACTGGTATTATTGGTAACTATTGATAATTCTCAT
TACACAAAAAATTCCTGAGGGCGCTAAAGAGACTTTATCGTTACAAAAAATTAGTGAATT
ACTTGTCTATGCAGATTTGAGCATTAGTGGACGACATGGATAATTTTTTGGGCGAAGCCC
AGGCTATGCCTGTACATATGTTAcgtaatactaataaatattcgAGTGTGTATGTACTAC
GTTAGCTTGATGACAGGTATATGCCGACAAGTAAATGTGGACGGGTGCCCTCCAGGCATT
CTGCTTTGCAATGCGTTCCTAATGTAACTGCAGCTACATTTTTTGGGCGGAGCCCAGGCT
ATGCCTGTAATTACTTTTCAGGTCAACCAATATATACACTCTTGTAGAAAATATAGTCAT
CGttacaaaaatatgaataGCTAGTCACGTGACTTTGGCGACTTCGGGTCGTTGAAATTT
TTACAGTTCACTTCGTGGGCATAGCCCAGTCCGTTCTGTAATTTTGTGTTTCATATAATA
TGTAAGCATATGTAGGCgatttgttatttttgatCGTAAAACGCCTATTTTATAACTACT
TCCGTAGTCGGTTTCCTCATATTCTTCTCCGCCACTGTCTACGTTATTCCTCCTGTCGTC
CATGTTTTTCCCCCTGTTGTCGATAACACTCATATACATATACTGTTTTTGTTacaatac
agtatataaataactttggTAACGTTTTTCGCATATATTTAGTTCAATGAAGCGTATATT
GGTTGGTAACCATGATTATAGTTACCATTTTTGTATAGGCAATGCCACTGCGAAGCAATG
TGTTTCTAATGTAACGATGTTCATGTATGTTTAGTTCAACGGGATAACaaacatttatat
attgtgGATATGTATATGACCATATGCACTGGGCGAAGCCTACGCTCATGTGGATGGAAT
ATACTCTAATCGTTACTAACTAATTTGTATTGATGGTAACGGAATTTATGTACTTATCAT
TACCATGAGCACACCCTTTGGGTGGACCTACTCTTGCCGCTCAGTTCCTAGGTCTACTAA
TTTCCTACTCCGCCCACAGACATCGATTATGTACTTCATCGTTACAAGAAATTTCACTTC
GTGGGCAAAGCCCAGTCTCGTGTCTCGTGGAGATTACTTCGCATACAACAACAATTATAT
ACGTTATGTGGACATCGTTAACAACAATAGGCAACTGTTATCTACAGCCGGATTGACTAA
TAATTACTTCCTAATGTCACCTTCGCCCACGTCATTCCTGGACATCGTTACCACATTCAA
TTAATGAAACATGGGCTGACATCGTTACTGCAGGATTGAGTGTTAGTGGGCAACAGGAAT
AACCTAGTCTACTGCATTAGGAACACATTGCTTCGCAATGCCATGAGTGTGGGCTTCGCC
CATTCCACTGGTAACCTGTTCGCATTACAATGTCCAGTATTTTCCATAGTGTATCTCGGT
TGAATATAACTATTACGTATTTTGTAATGATGTCAACCCATGTTTCAGTAAGTAATTCTG
GTAACGATGAGTGCACATCGACTGAATTGCCTGGAGGAGTTCCACTGTTCCTAATGTAAT
ATCCACTGTTAccagtaatataataatcgtTACCAACTAATACACTCTATTGTAGAAGTA
TATGTAACTATTGCTTCGCAATGTGTAGTGTCACGTGAATGCCGTTATTCCCCCGTTGTC
CACTTATTATGCTAACATAATATATGAAGTCTCCTCTGAGGGGAGTTTCATTTTGCTCTT
CGAGCAGTCTTTGACTGACCTGTGTTGCCTACGTTATCTCTCCCGAAGGGAGATGCTTTC
CACGTCTACGTTATTCTTCTGCAGTCGctcaaagtcacgtgatttccGAGACGGCCCGTC
CCAGAAATTACAGAACGGTatgatttgtaaaaatttcaacGACCAGTAGTCGTCAAAGTC
ACGTGAAAATAAACAATGTGATACTTTGCTTCATGTGATACTATTTATGTGACACTATTC
ATGTGACACACTGAACAAATGTACAGAGTATCATGTGCCCCCTTTGGCAGTCTCGACTGA
CCATGACGTAGTATTTACTCATGTGAATAACGGTAAGTGACTGCGGCAGAATAACGTGAG
CGTGATTGCGGGACAGATTATTAGTGGACAACGGCATTCACGTGACATCGATACCTGAGG
GTCCTATATTATGTGCTTCTGATAGTATCCCGCCTGCGCCCACATTCACCCATGTTATTC
CACTCATACTCTAAATTAGTGGCGACATGTGGGAGATAACATGGGCAATGGGTCGACTAC
GGGATTGATTATTAGTGAATTACGGAATCCCACTGGGATATGCCGCAGCCTTCTACGTTA
TTCTCCTCTTCGGAAGAGGCAatcaatgtaataatatacaaaatatctGTCCATAGATGT
TGGAACAGGGCAATGCGCAGTAACGAGGCTCCGAGTGTCTCATGAATAAATTCTACTCAC
GTTGCTAATTTTCACATGACTATATTGTGCATCACTACAGTGTAATGATGTCACGTAATT
TTCTACAGTACGGTGGTGATCAGTCCTCCATTATTTTCACTTCCTTCGGAAGGTCCATAA
ATGGACTGGAATGGGCTATTTCTTCGAAAGGCCACGCCAAGCCCCTCGTTCCTCGAAAAA
TCAGTGTAACTGAGCGGAGCTCACTTCCCTTGGAAGGGCTTTAGCCCGGCACAGCCGTCC
ATTACATGGACTGGAGATTAATTGGTATACAATTGGTCTATTAATCCTCTACAGTAAGAA
ATTTGCGAATCCGGATAGTACGAAGTAATGTGTTCCAGAGGAGGTTCTACGTAGTACCTT
TTAGGTAGGAACCTACGTTCATAGGCTCGAAGAGCAAAATTATTCTCCTGAAGGGAGGTT
TCACTGGAATGACGAATGACCATATTAGACAATTTTTTAGTCCGTAGGACCTTCTTCGAA
GTGCATTTTTTACGTATTTCGCCTCTTCCTTTTTCCAGTGGAACCCGAAGGAAAAATTAT
GCTCACCACTGTATGTGTCTGTTGAACACCACTTTCGcatcaaatttatttggaaTGGCG
AATGTGTGAAAATGGCCAGGAATAATTACTAGTATCCCTTAGGTATCGACAGCATTGATT
ATTAGTGGACAACGGACCCTATGGGCCACTTTACAAATCGTTGACTATTGAACTTTTCTG
CTGTTAATTGACACATTACTCTCAGAACTCACATTTGATGGAATCGTTGAAAGAGTTAAA
TTCCAGACTCTTAATCGAGATTACCGACCTTAGGAATGAGTATGCTAAGATCAAAGCTGA
GAATACGAAGTTAAAACATGTCATAGAAGAAAGCGCTGAGCTCAGATCCAGATTCGAAGA
ACTGGAGAGAAGAAATAAAGTTGATACCGATAACCTTATCGCAGAGAATGCTGCTCTCAA
AATCAGAGTTGCGAAATTAGAACAGCAGCCTGAGCGTCTTGCTCTAGAAACCTATGTTTC
TACTTCGTACCCTCTGGGTAGAACTTCCTCTAAAGGTCTTAGTAAATGTGTTCCTAATGC
TGCTCAACCACGCTCATTACATAAGGAGGTTATAGGAACCCAGGTTCCTAGGTCCACTCA
AACCCAAGAGTTCATTCCAACACATTCCGAAGAGAAAATGCCTCAAGAGCTCAACATGGT
CATTCAACCATGCAATAGATCGCACAAGAAACAAGGGATGGATGAACTCAAACACGAATT
ATTCAAACCCTTTTCAGAACCAGAGTCATCCTCGATAAACCATAATAATGTGACTGAAGT
TTCCGAGACGGCCCGTCCCGGAAAAGTTACCTATGACAGCATTGATGAAGCCTCACAGCA
TTTAGCCCAATTATGTGATAAAGCTATCGATGCTGAAGAAAGAGCGAATCGAGCTAATCa
ggaagaaattttatgttggtGCCTTTACTGGAAGGATTTCAGAGTTCAGCTTGACGAGAT
TATCAGTAAAGATAAGTTTGGTGAAAAGAAGGCAAGGAGCTTACTATATGATTCCATTAC
AAAACAACTTAATTTGCTTCGCAAACAAAGATCCCAAGAATTAGGATTGCAACTCCGATA
CATATCACGGGATAGCTTGCGTAAGAAGACTCAGAGAGCTGAAAAAATCTATAGATTGTT
CGGGAAAGTGGGTATGGATAAAATCaagtatattaaatcatatagtGCAAATTCTATTTC
CGAGCTTACTAATGAACAAATTCAAGAGGTTATAGATTATGGAATAACTTTAGAAAAGTT
ACCTCTGGTAACAAATGATCATGCGACCGAAATTTCCGAGACGGCCCGTCCCGGAAAATC
CTTGTCTGAAAATATGACCTCAGAAAGCTTCGATGGTGTTCAGAACAACGTATATTCGAA
AAACGGGGTGAATATCTCAGCCACACCAAATGACCTGTTTCTCATCAAAAACGAATCGGA
AAAGATAGATCACGTGACCGAAATTTCCGAGACGGCCCGTCCCGGAAAACCCTTGCCAGA
AAATATTGCCTCAAAAACCTTCGATAGTGTTCAGAACAATACATCTCCGAAAAATGAGGT
AAATGTCTCAGCCACGCCAAATGACCTGCTTCTCATCAAAAACGAATCGGATATAGACGC
AGATGATAGTCGGTGTTCAGACCCTCATACCTCGAGGGATATTCCAGCGTTCACGAGCAT
ACCCGTGACAATGAGAGAATCTAACCGATGGAAGGGTGACACACTCAGTAGTGACAGTAG
TTCGGATAGTTCCTCAGAAACTGAAACAGAAAGTTGTACAGATTCTGAATCTGAATACAA
CGACTATGACGCAGCagaattttacataaaatcatttatgtAGGTTCGTAATTACACTAG
GTAAAACGCATATGTGGCAAATTAGTATTTTACTCGAGTGTGTACCACGCTACTAGACAA
CAtgggataatttttttgtacatatGTTAcgtaatactaataaatattcgAGTGTGTACT
ACGTTAGCGTCTACGTTATTCCTCCTGTCGTCCGCTCATATTGTGCGAAGAGTCACGTGA
CTTTGACTAGTCCGTAGGACCTTCAAAGAAGTGAAATCGATTACTAGACAACATGGGAGA
AAACGTGGACAATATGAGTAGATGCTGCGTAGAATATTAGCGGTCGACTGCGGAGTAGAT
AATTGGTGGACATTAAAACAGAGAATATAAGTCTGTTCATCGCTGCTGTCTGCATAGAAA
CGTAGTTTCTAGGGTTATTATTCAGCCGAAGAGCACAGTCTCCACTCAGGACAGGTATGT
GTACGGGTACCCTCCAGGCAATGCCCACATGGGACCCACAGGTATCGATGTCACGTTTTC
CCCCTGTTGTCGATAACACTCATATACATATACTGTTTTTGTTACAATACGGCAGTCGAT
CCAATAATTGCCAATTGCAAAATAGAGAACTAATTACCGATAATTACCAATAAGTAGATT
TTTGTGTAATGATAATTGCCAATTGCGGAGGGGCAGGCACGTGATGTTTTTGGGTTACTA
CGGATATGAACCTAGGTTCCTAGGGCCTCCTATGTAAAGAGCGTGGTTGAGCGACAAGAC
GGTCATGCGGAAGAATAGCACTTCTTCGAAGTTGTGAAATGGATCGATATTTTTCTCAAC
TTTAACTTGTGAGGCGTAAAACAGATTTCTTCACAATTCGAATATGCACTTCATTGGACC
atgataataacaaaaagTAACATCGTTATCATTAATAAACTACATAAAAGATTATGTCGA
AGAAAAATAAACGTGGTTGGTCAGCAAGACGACCAGAACAAGGCCCACGGTCATGGCATT
GCGAAGTAATGTGTTCCTATGTTATTCCTCCCGTTGTCCACTAATAATCCATTCCACAAC
TGTCTACGTTATATACTGCTTGTTATCTATACCAATTACACATGCCTGCTGAATTCTTTA
CTAGTTATCCACGGTACGATAGTTACAATTTCCATTGATGATTGTTACACAACACTGTTA
AGAGGATAACAATCTTTACCAACAAAAAGTAACATCGTTACCAGCAATAAACTACATAGA
AGATAACATAGGTATTATGGGATACAAGATATTAGCCCTAGGAACCCAGGTTCCTGGAAC
CTCCTATGTAATGAGCGTGGTTGAGCAGCAAGATGGTCAAACTACAGAGAAGAATGAGTA
GACAGCGGCAAAGAACAGTTATTCCTCTGTTGGTAACGGTGGTATTTTTCTACAGTATAT
GTCGGTTGAACATACGTATATTTTTGTAACGATGAAGTAAAATAGCCTCAGCGAAATTTT
TTCAGTTCAGTCCGTTACTAATAATCATTTCCGCAGCTAGTCTACGTCATTCCTCCGCAG
AATGCCCGGAGGGCACTATCTACGTATCCTATCTACGTCATGGTCACATGATACTCTGCG
CATTTGTTCAGAGTGTCACATGAATAAATTCTACCATTGTAGAAAAAATATAGACATGGC
TATTCGTgcatataataatgaaagagATGATTCCCAAGTAGACAGGGCCCTCCGGGCATT
CTGCGGCACAGTCATTCACATTATTTTTCCGCAGTCATCCACGTTATTTGTTCACGTATT
TTTCTATTGGTTAACCCAGCAATCTAACGATTGTTATAAGGCCTGGTTGATAGCAATAAT
ACATAATCTTGGTTGCTATTTCTAATGTAGTCGATTCCCTATATTCCATTACTGAGTAGC
TTTCTTCCCTTAGCTTTGTTCAACTGACATATGCTGTAGAAAATACGTGAACATCGTTac
attgtaatattattaatatggcATAGCCTAGTAGGATACCGTAGTCCACTAATAATCAAT
CGCAGCTGTCCAGTATCTCCCCTGTGAAATAAATGGTCATACAATTCACAACTTCGGATA
AGCAGACAACAATACGTGGCGGGCTCAGACTTCGCACGACCACATGGGCACGTCTACGTT
ATTCTTCTGCAGTCGctcaaagtcacgtgatttccGAGACGGCCCGTCCCGGAAATTACA
GAACGGTATGATCTGTAAAAATCTCAACATGCAGTATATAATATCGTTACTAAGAGTTTT
TCCTAACATAGCTACATCGTTTCCAACAAATATATGCATGTAACAAAATATACTGCGTAT
AACGAATATGTCCTGTGTACTATTATTACCGAACAGGCAACGTTGTTCATGTATTTTCTA
CAATGGTGTACGTATTAGTTGACCCGGGTTACTATAGATAAATAACAGTGTCACACTGTA
GTGAAAATCGTGATAACACCACTACTAAATTCATTAatcgttacaaaaaaaatactgcaT
CGTAACATGACGCATACTGTAATAAACAGAATGAATATCGTTACATTTCTACGTAGTACC
AAGAGGGTAGGGCAAGACGGTCAGTTCATAGGATCGGAGACTGCCCAAAGGGCACGTTAT
TTCTCCTGTAGTCCACTCATATTCTGTAACGCAGTCACCTACCTCAtcgttacaaaaaaa
tcagTCGGAGACTGCTCGAAGAGCACGTGACTTGGATTGCCTCTCCCGAAGGGAGGAATA
ACGGAGTCTCCGACCGAACGACTGCGTCACACAATATAAGTGGACAACAGAAAGAAGAAC
ACATGACACTACACTAAAGAGCACATCAGTAAATACTACGTCATGGTCACCTGATACTCT
GAACTAGTGTGCAGCGTGTCACATGAATAAATCCTACTCACGTGCTTATTTCCACCTGAC
TATATTGTAACTGCGGAATTGATTTGGATAGTGGAGAATGTTAGTAGTAACATCATCTCA
TTTTTTGATGTGAACTCTACCCCTATGAACTGACCATCTTGCTGCTCAACCACGCTGTTA
ACAGAGGAGGTTCTAGGAACCTAGGTTCATAGGGCAAGACGGTCAGTACGAAGTAGAAAC
GTGTAAAAATTCTTAGATTGCTCATTCTATCTAGACTAACTAAATAACTACTATTGTAGA
AAAAATACGTGAACTTCGTTACCACGCTTTAGCGCCTCTCGGGAAGCTGCGGAAATGATT
ATTAGTAGACAACAGGAAGAATAACGTAAACGACTGCTGCGGAATACTtcattgttacaa
aaaagtaGTGGGGCACATGAGTAAATACTACGTCATTATCAGTCGGAGACTGCCCGAAGG
GCACATGATACTCTGAACTGACCGTCCGCCTCCATTGGCAAGAGCGACAGGCGCATTTGG
AGTTGGATGGCCACCTGCTAAATACCAATCCTCATATATACTGCGTGCAGGAATTATTTC
TGTCCCTGTAACCCCAGCCTGAACTCTTGCCCTTATTTCTGTTCCTGCTGGAAAGGCAAC
TATTTCATTTGCATGTTGCAAATTCCCAGCATTTCCAGCATTCCCTCCAGGGGCAGCTCT
AAGGTTGGCAATATTTGCAATTGTGCCAGTGTCAAGTATGTTATCTAACTGCCAATTTTT
GTTGTTGAATTTTTGTTCAAACCATGTCCTTGCTCCACTTCGTATAGACTGATCCAGTAT
TGTTGAAAGGTTTGCATCATTGGGAAGTGCTGGCAATGAGTTTATATATCCGATCATTCT
ACAGACATAATCTTCATGATCCTCCCCTTCGTTACCATAAAATAACGGTAAACTTAATCC
TATATTTGCCATGTGTGGATGTGGTTGTACAACAAGCTGATTAACTGGTGCGTTAttctg
taaataaaaaatttgttgttccaaattattattagtttgtCGTTCCATATATGTTTTGTT
TTTCCATTTCTGGTAACGATCAAAAAATGGATTATAAGTGGACAACGGGAGATAACGTAG
ACAGCTGCGGCATTACCTAGTGAGATACTGTTGTCCACTAATTTTATTCACAGGATTTTA
GCCGAGGAAAAAAGACACAAACGTTATTTCCAGTTGTCCGCTCAGACAGGTATAAGTGGA
CCTCCGGGTATTGCAAAGCAATGTGTCATTAGTGGACGTAGTGGTCTCCTGAAGCACCTA
CTAACCATTTGTGAGGCATAGAACTAAACAGGTGGTAGGTAGGCTCCCTCATATCGGTAC
TACGTTTTCGTCCCACCGTGGATTGTACGTTATTACTATTCCGCAGTATTCCTTGGGGTG
GCTGTAGTAGTCTGGGCTTTTGTATATACCGGCCTCCTCTGCCGACTCCAACAAAAACCG
GAAGGTCCTCATGAATACTAGTGGATGCCCCGTTTCTTCTATGCCAAGGTGGGCTAGTTC
GTGCAGTGCGACGAACGTTAGCGTGTTCAAGTCATGTATTTCTTCGACCTTAGATGGAGG
GGAAGCATGTCTTAGGCACAGTGCTATCTCCGCCCCCTTGTCCAAGGTGTAGCTTGTGTC
TCTGTCCGGGTTTAACGGGGAATTCTCTACTAGGTTTCTCCAATCGTATCTCTCTACTAT
CCGTTGTGTCACTTTTTTGCGTGTTTTGCCTCGGGATGAGAACTCGGGTTCTTTGCTATA
CTTCCCCTGGAGGTCCATTAGGAGCATTTTGATCCGGTGATTTAACAAGGCCAATGTGTT
GGCCGCCTCTTTAGGGTTTGAATGGGTGAGATGGACACGATACCATTGATTATCTATGTC
TGATTTGACATACCGGGCATTTTTTATCACATACTCTTGTCGGTACGAAAATATGATCCA
TAACATAAGCATGCACACTAGggctaacaaaaataaaacagaGACGAATGCTACGTCTTG
CATAACTATACTATACAGAGAGAAATTGTAACTAGCACCAGAATGCGAATGCGTGAAGAG
TGTCCTTAGCACCTGCGGTTTTATCATTCAAGATTTGTTTTAATCTTTAGCGAAGAGAGT
AGCCAGCTAGTTATTAGGCAAATTATTAATGTTCAGACTGAACAAGTTAGTGATTCACAT
TATTTGAGGAAATAAGATCctcattgtaaaaaaaatattcataaaggACGTAACACATAT
GAATTATCTTTGCAATAAGGTTTCGGAGTGCTTTGGATTTAGAAGTGACGTATCAATGTT
GTTGTCCGTACCAATAAATACCTGTGTCTCATTATCATAGTATTTGACCTTGTTATACCT
GACCTCCTGTAATAGCCCATCGCATAAATAGCACTTACGAgcagaattatatttttcccA
ATCACGTGTGATCATTTTAAGCTCTGCGGGATTTCGTAATATTTCCTTTATCATTTCTAA
GTCTTCCTGcatatttttccatttttcctCGACTGAGTTTGCCGTTCTTCTAAACACATT
ACTTATTATGTCTGAGTCATTTTGTATCATTACATACCCGAAACTATTATTTACTTGTTT
TTGTGTCTTCACagtattcttatttttatcttcCTCCTTTTCGTCTAACTTATTACTATC
GCATTCATTATCAGGGTAAATTACGAATGGGCTTTAAGTAATGCTTTTATGTTAGTGAAT
TTGGAAATATGCTTACCCTTCTTAGGGAAGATTTCACGCTGTCCTGCATAGGGGTTGTTT
CGTCCGTGGCAGTTGAAGGCTATGTGATCCTCAAGTAAATCTAGTCTTGAGAATGGAGCT
CTCAAACAATGTCTGCAGAAGTATTTGTGTCCATGATACTTATTCCAATTTCGCATTATT
CTATGCCAACCAGCTTCTCCATTAATGAGACAGTAATGAGTATTAAACCCCTCAAGATTC
ATGTCATTTATGTTGTGGCGGTCTGTTAAACCTTCTTCTCCCtgtgtaaataaaattaaa
tctacAAGGTGCTCTCTCTGATAATTATATTCTGAGATGCGAAGTGGATCCAGTTTATGA
GTTTTTAGTTCTTCTCCATTCTCAGATAGGACAggtttaaagatattaattgCAAATGTT
GGGTTGTTTTCTTCGAATCTGTCAATGTCACGTAATGAGGTGGGGGCATTGATTCCAGTT
AAATTGAGCATGTTCATATATCTTTTGCTTCTATTCACGTCATTTAGATTGGGTGTAGTT
ATTTGTTGTAAACGAGCAAATTTGATTCTTAAATGAATAGAAACACAATTTGCAAAACAA
TTGTTATCATTGTTTTTTGGATTAATTATGCCTAGCTGTGGTTTAGCCCAGACCTTTGGT
AAATCAAAATGCGAACCACCACGTAATGGTTGGTAAGCACTAATTTCGAGGTATACTTTT
ATTCCGTAGTCATATATCCAGCCTGAGTGAGCATTTCGCTCCATTTCGTCAATTCTGTCT
AATATCAGATGGTATTGCTGAGAGATAAATACATCTATGTGATCCTGACGTGTGATTTCT
ATAATATCACTAGGAAATGCTTCGGTCTTATGATAATGTGATCGATTTTTTACTATGCAC
AAACATTATCAATTGCGTAGGTAAATAATAGACAAATGTATACAGAAAAATTCTCCATGA
TTTTTCGAGAAACGAGGAAAATCATGGAGGAGGATGTTCTAGGAACCTACGTTCATAGAG
CAAGACGCTCATgtcaaagtcacgtgattttccTGTCGTCCACTCATAATTATTTCTGCA
GTTACTCACGTTATTTCTCCCGCAGTCGTCTACATTATTCTTCCCGttgtttactaaaaa
aatcagtGAGCGTGAGCATTTTGTCACGCCGATCACTTTTGCcaataatctaattttttg
tGTAACGATATTACCAATAATACAAATTACCAATTGCGAAGTAGACAACCACCCAATTGC
GGAGGAAAAGGCTGCTTCGACGCAGTCTCCCGGTCGCCTGCGAGAGACTGCAGTGGGTGA
CAATTAACCAGATAATAGAACTACGGGAGATGGACATTATCCCCTGTGTTTGTTACGCTA
TGAGCTACGCAGCAACCCAAATAATTGATAGGTATAACTTGACTCCTAAAGCTGACATCG
CTACCTTAAGACAATATTCAGATGAACTGATGGATATGCTTTCAAATTGGCATGAACGTG
GCTTAGCGAGAACacgattaaaaaatattggattTAGTACTGAACAAATATCAGTTCTTG
TACCCCACCAAAAGCGTGGAAGACGCCAAGATGAAAATAGTATTAGAAATATCGCACAAA
GAATCAAAAACTCCGATGATGCATTGTTCGAAACTCAATTGTTAGTTGATTCAGAGAAGC
CAATAGCGACTGCTTCACGTCTTTCACGGTTGCGCACTGAATTAAGAAACACTGGGGCTT
TATCTGAAATTATCAACGCAACGAAAAATCCAAATATCACTGCATTGGCAAATAGAATGC
AAGCCGAAAAACGTGATATTCGAGAATTAATCTTCCTACGATATTTACTCTTGAATCTGT
GAGTAATCGACTCCGAAATTACTGCACTACCAATACTCCCGACATTCTAGCACTAGCCGA
TGTTATGATTATGCTCAGTATGAGGCCAGCTGAAGTAATAACTCTGCGCATTGAAAATGG
ACATGTAATCGGTTTTGCTAAAAGTCGGGGAGACAGCGCTCCAAGAGCATTTCTGTCAAT
GGAAAAAAGTGAAACACGTGCGAAAGAACTACTGACATGGATTCAAAAATCAATAGATTC
TGGTATATTACGTGATCCTGGTAAACCAGGAGTCAAGTGGTTTAATACGTATTTGAAGCA
ATACAACATCAAGCCAAGTGATTTACGCAAAATTGGTCTAGATCATCTTTCTAGAGTACA
TGGCGGACGTAACGATTCTCATCGGTAGACGTTTGGGATGTAGTCGATGCCATTCCACAG
AATGCCCGGAGGGCACTAACTACGTATACCCGTTTACGTCATGGTCACATGATACTCTAC
GCTGACCGTCTTGCCGCTCAACCACGCTTTTAGAGGAGGTTCTAGGAACCTAGGTTCCTG
GGTTCAGAGTGTCACATGAATGCCGTTGTCCACTAATAATCTGTCCTGCAATCACGTCCA
CGTTATTCCTCCGCAGGAGTTCACGTTATTTCTCCTGTTGTCCACTCATATTCTGCGACG
CAATCTCCCACGCCGTTATTCACTAACAATCAATTCCGCATAGACTATTATTCACTAATT
TTTTGTAACGATGAAGCATATTTTTTGTAGAGTACCAATAGTACATTAATTGGTAATGCT
GTTACATAACTCTGGTAACGAAGTTTGCATCTGTTTTTACAATAGAGTATATTACTCGTT
ATCGATAACACCCTGCGGGTGGTTCTACCCGGGTCAACCAATGCGCACACTATTGTAGAA
AAATACATGAATAACGTTACCTGTCCGGAAATAATAGTACACAGGACATATTCATTACAC
GCAGTGTATATTGTGTTACATGCATATATTTGTTGGTAACGATGTAGCTATGTTAGGATA
AACTTTGGTAACGATATCATATACTGCATTGTACATCCCTTCGGGAGATGGCCGATATAA
CATAGGGAAGATAGCGTGGACAACATGAGAATAACTGCTCTTCTAGCAGTCTCTGACTGA
GTAGCATTGATGGAGGATTAACGTAGACAACATGGGAAGAGAAGTGTAGATGATAACGGA
CATGCCATGGGTAAAAGGTGTAGACTGTATGAAGATAACGTGGGTAACAGGGAGGAGATG
GCCAGCATGTCATGGGGAGATATTTATCAATGATTACCAATTGCGGAGTACTAATAACga
tgaagaatattttttgtatagatAATTATCATTGACATGAGCGCACCCTGCGGGTAGGGC
AAGATATTTTCCCATGTTATCTGAGCGTCTTGCCCTAGTCTTTAGACCTTCCTTCGGAAG
TGAACGTAGGTTCCTACCTAAATGTACTACGTAGAACCTCCTCTGTTACCAGCGCACCTT
TGGGTGGTTCTACTGGTTAAGCGGCAAGACGGTCATTCAATTAGGTGAAAGAAATGTACA
CAAAAAATCTTCATGGTTTTTCGAGGAACGAGGAAAATAATGAAGCGTTATCCCCTGCAG
TCGCTCACGTTATTCCTCCGCAGTCGCCTACGTAACCCCACTCATATTGTGCGAAGAAGT
CACGTTCCTGATCTCTATTACCACCCGTATCATGCTAGTATTCGAAAACTATTCACTCTA
TTAACATGCAGATGTAACCTTGAGTGAAAGTCTTCGAGTAGATACAGCTACAAACATGTA
ACGCAATATAACGTGGATGTGTGTTTAGTGGTATTGTGGAcaaaattacgtaattatgTG
CCTAGGAACCTTGGTTCATAGAACCTCCATTAGGAACACCCTAAGACCTTTGCAGAGGAA
GTTCCCTTCGGGGGCAAGAGCCCTTGGCTGGGCAAAGCCCACGGTCGGTCAGCCAGgagt
aataaatttactagatTTAACAGATTACAGTGGTCTGCGTCTGCAATTAGTACTTTATTC
ACCAGTATCGTCATAAATGTTCAAGCTAAATCTACAAATTCACTGTCTTTTTGGGTGAAC
ACAAAAACCCCCTCACTTTTGGTGTCTGCATTCTTCCCGTATTACAGTCTCGAATAACGT
GTGCTATGAATACGAGAAGTGATAAACGGCACCAGCAGACTACACTTCTATGAGGTCGAC
TAATTTACTTCGCATGTTTTACTTAGGCGAAGCATGCGAAGTAGTGGAACTGGCTCGAAA
GACTAAGCCAAACCTCATCACTTCGTTCAGAATGTCCTGCCATTCTACCACAGACGTATA
AATGATTGTTACCGATAGTAAGATCCACTTTTCCTGGGTGTTATGCAGCCCCTCGAAGAG
GTGAGCTTACCGGTGAAGGAATTTTTTCTAGGCGAGAGTAGATGATAGGTTTGACAGAGT
CATCCGGTGCAGGATTGTCTCTCTCCGAGAATACAAATAGTTTACCCACAGAATTCTGGG
CAATCGTGTAGCTAGGTGTCACTCCTTTTCTCCTCGACTTTCGTAATTGGATGCCGTACA
TTTTTCGTAGGACAGAATTTATGAACACAAGGCTCCTCTTGAGGAATCGCCCCCTGTCCC
TTTCTCTGCTAAGGGCGTCCACATTAACTTTTCTCACTTCAAACTCGTACAAGAACTTGT
CCATGTGTTTCTTAAGTGCGGGCAGCAACTCACGTATATTCCTTTCCAGAAGCTCATCCT
GGACGCTGTTCGTATCTCGTATGCACTGAAAGCCGCACCTACGTAAAAGACCAATAGCAA
GGCAGTGTGCATGGTATGCGTAGGTCCTTCGCTCGTTCAACAGGTCACGCCCTTCCTTTA
CATAGCTAGTAGGATCAGAAGACTCTTCTCCATGGTCCCCCAGAATATCCGTGTATCTCG
TGAACTCGTGTTCCCGCATTTTTTGGAGGGCCTCGTCTACGGTCTTCCCACGGGTGATAT
TTTCTAGGTTATGGTACACTTGTTTGACTGCGGGTTTCGAGTAGTTTTTAACGAACTCGG
GAGTTATTTCGCCACCGTACTCATAGAGCTCACGTAGGTTGTACTTTTTCAGTGAATTCT
TTTCTGGAACAGTAACGTCTTCTTCATTATTCAGCCTTTCTACCAGAGAGAGGGCACTAA
TCTCGGAAATATTTGGGGACGTAGCCACTGCCTCGCAATGCACAAGCTCCAGCTCATTCT
TAATAGACTTATAAGTAGCACGATGACCGCTGCTGACGCTAGGGTCGTGCGCAGGCAGAA
GGGCAATGCTGGCGCCAGTGGAAGCGACTTGATCCACGAATCGGAGCATGAACTTGTTTT
TCGAGAGGTTCTTGAGTCGCTCAGTCTCGAGCCAGAGATGGAAGTAATCGGACTTGTAAA
ACCGGATACCGCCATCCACAGTATGCTCAAACTGTAGTGCAACGTCAGTAACTGTCTGGT
ATAGTCCGGTGCGTTTGTCATGTAGCAGCTGGGAAATTTCTTCGGTAGTCTCGGCCAATG
AATGGCAGTCGTTCATCAGCCGAAAACAGACAAAGTATTCCCGTGTTCGAAGCTTCCGGA
CTCTGGCCAGCATCTGTCGACAAGTCTCAACGTCGCATGAATTGTCACTGAAACAAGCGA
AGACAGTATCAAAGTGTTCTAACTCGAAACTAATACCAGCTGAGACAGTGGGGGTGTAGA
TGAGGACATCGAGCCCACTCCAGTAGGAATGAACGTCACCGAAGTGTTCCTTCTTTTTCG
AGGGGAGGGTCTCGCTGCTGTAGAGTTCCACTTTCTTGTCGCCGGCCCTAGTGTGTAAGA
GCTCTTCGACGAACTTTGCGTCTTTGAGGCAGTTTACAGGAACAACGATTTTCTGTCCAC
TGTGTACGGCCTTTAGGAGGGACTCTATCCAGTCCCCCATATTAGTCGTGAAATAGAACT
GGTCCTCTTTTGCTCTGGAGAAGACATTCCAGTGGAGAAGCGTAGGTAAAGCCCGCATTC
GCTGTAAAGTATTTACGGTGCGAGCACCAAGGTTAGCGTCCATACAAACTACGTGCCGTG
CACTGCTCAACATCCATTTAAATGCTGCGAAGGCAGAACTAAAATGTTTATGCAGGCCAC
TACTGAACTGTGCGAGTGTCGACTCTACCTCATCAAGGATGAGTAAATCGATAGGCTCAT
GTTCCGAAGGGATAATAATGCGGTGAAGGGACTCTACCTGTACAATCACACGAGGAAAGT
CCGCCTGGCATATCCCACTAAGGCCTATGTCCTTGTACGAGGTAAAGTCGGGGAACAACT
GTTGCAGGGATTGGCTAAATGTCTGGCGAAAAGTGACAAAACGGATGACGGGTTCTCTTG
ATGCATTCCGTGGAAAATGCTTGTCAAGGTAGCGACGGAGAGTTTTAGTCTTACCTAATC
CCATATTGCCTCGGACTAGCAAGGTAGGCACTAGCTCATAGTCCGCCATAGAGTCACTGG
AGTATTTGTTGATATTCGTAAGAAGGGAATCGGCTGAAGTATCAACACTAAGACCAGGGT
CAATTGTTCCGCCATGGACGCAGCTAATACGTGTACCCAAAAGGTCTTGCCTAGAAAACC
TGCCAGAAGAAGGGCCCTGTGAGAGGGACTGCCCGTCACTAGAAGAAACAGGGGAAATAG
CATCAATAGGATACTCATAGGAGCGAGAAATAGTGTTGTTGCCAGCAGTGAGATACCCGA
GTGTGCGATGATTTCTCTTAGAATCTTGACGGCATCTCTCTTCGACGGCCCACAGTGTTC
CACTTTTCTGTTTCAGCAACAAGTAGAGAGAATTGTCCCGGTGGTGAGTCTCATTACAGA
TAGTGCAGTGGGTAGGGAAACTTCTGTCGAAATTAGCAAAGGGAAACGTAACATCACGAA
GAGAAAAGCCGTAAGTAACGTGCAGGTCATTAGCGAGAGAAATAGCGTGATCGATAAGGG
TTTCCTGACAATCCACGGAGGCAGGAGAAAAGATGGGAGGGGCGCTAGCATCGGCTATGC
TGGCATTCCCCACGATGCTGTTCCAGTAGGGGTTTGCAGTAACAAGAAGGGAATCATGAA
ATTCGATCACATCGTTAGTGCCCAACTGCGAAGAATAGGGGGACAGGACAAACGGCCGAG
ACTCACCTAGCTTAGAAGAGCCATACAAACGAAAGCACTGTATGCGCTTGTTGACATCGT
CCACGTACTTGTGCAAGTGATGAGGAAGGCGGGACAAAAGTCGACTCCTGAAGTTTCGTG
CCTCCACGTAGTTGCAGAAGGCATGAGCCGTGAGGTGGAGATGGAACGAGTATTTCCACT
TACCCTTGGAGCGAGAAAACCCACTAGAGTCTAGGAGGGTAAAGGATTTCCTATGAGGGT
AGATGTTATAGGAATCATAGAACTCTTGTTCGAAGGCATCGATAATAGTCTTCATGACAG
AGATAACCTGCTGATCCTCGCCATGAGGAATATCGTCGATGTCAATATCAAGTTTAGGGT
GTTGAGGGCGATGGCCGAAGATAACTTCATCGTAACATTTGTGGCCATTAGGGAGAGAGA
GATAGTGGCCCCAGAACTCATTCCGGGTATGGTACACGAGATACAGGCCACCCAGGTTGT
CTTTCACGACAACCATCTCGCCAGATAGTTTGTTTAGATGGTACTTGTTCTCCAGAGCTT
GATATCCATCAAGGGAATCTCTCTTAAGAATAGTCTTGTAGTTCTCAACAGGATCGAGGT
CgtcaaacatttttttaaaaaaaccgtATTACTTCAAAAGGacgaaaaaaagaaggaaCG
CAGGGAAGAAGGTTAAATATATCCTACACAAGCCACTGAGGAAAAAAACATAGACACAGG
CAGCATGTGTCTCTTGATCATCTAACGGAGCTAGGTAAAGGATCTTTATGAATAAGGACA
CGATATGTTTCAGCAAAAAAACGGTTAGCCCAAGAAAAAACACATTTCTGTGGATCACTT
CGAGCAGCCACTGTCCACCCGAAGAGCAGCAATCGGGCCCAGAAACCCCATGTATGCTCT
ACTCCTAGTAGACTTCATTGCCCACAATATCACCCACATGTTGTCTACTAATTTTCTCTT
CCGCAGTCAATATACGTAGTATTCATTCATGTGACACTCTACACCCAGGAACCTACGAGG
AAAATCATAAAGGATGGAATCTACGTAGTACCCGTAGGGTAGGGCAAGGCACTCAGGGAA
TAACGTAGACATAGAATGCATCCTGAAGGGAGGGACGTCATTGTCACATGATACTCTTCA
CCCAGGAACCTAGGTTCCTAGAACCTCCTCTGTTAAAAGCGTGGTTGAGCGGCAAGAGCC
TTTGGCTGGGCGAAGCCCACGGTCAGTTCAGAGTGTCACGTGAGTAAATTCTATCCTACA
ACAGGGGGATAACGTAAATAGCTGCGGAATTGATTATTAGTAGACAACAAACTCCTGGGC
TTTGCCCACGAAGTGAAGGCACTATTCCGGTGGAACTCTACTTCGTACCCAAAGGGTAGC
TGAGCTACGAAGTAAAGAGAAAGTGTACTTTATCGTTATTATTAGTACTCCGCAATTAGT
CATTatcattacacaaaaaaaCTTATTGCTAATTATCGGTAATTAGTTCACTACTTCGCA
ATTggtaattattagtattttagtatttttggTAACTATTGATCATTATCGTTacacaaa
aattttcatcGTTACAAGAAACTCTACTTCATCGTTACAAGAAATTTCACTTCGTGGGTA
AAGCCCAGTCACGTGTCTCGTGGAAATACAACAACCATTATATACGTTATGCGGACATCG
TTACAAAATACGTAATAGTTATATCAACTGGGATACACTATACGGCTGCGGAAATGATTA
TTAGTGGACAATAGAAAGAATAACGTAAACGACTGCTGCGGAATACTTCATAGTTACAGG
CATAGCCTGGGCTCCGCCCCAAAAAATAATAGGGCACAGGGGTAAATACTACGTCATTAT
CAGTCGGAGACAGCCCAAAGGGCACATGATACTCTGTACTGACCGTGGGCTTCGCCCAGC
CAAAGGCTCTTGCCGCTCAACCACGCTTATTAATCATATCGTAGAATTAATTGTTACTGA
TAACCAATAAATGGGTACATTCCTTCCTGCATGTGATTTCATGAGAACTATTTTTGTCTA
TCTCTATTCCCAAATCCTTGACAATATTTTCTGAAATGATCGAGGAGTCCGATCCTGTGT
CAATTATGGCGTATGGTATAATTTCCGAATATATTTTACAGCAAATCAACATCATTTGGA
GCGTTAAGACGAATAAAGTTTATCTCAAAAGGTTTTGGGCAACATATAACCGGACTTTTA
CATGATTGTATTTGATGAGAATCTGTATTAGTCGTTTGCGCCTTTTGATATGCCTTGAAT
GCCTGATTTAGTGCTAAAATGTCCTGCCCCAATCCAGTAGGCTGCTGTTTATGTTTAGAG
AATTCACCAAATACTGGAAGAATAACGGCATGTGCATTTTCCGTTGTAATGTAACTGGCC
TGTAACTGATAGACCGCCTCTATTAATGGTAGCAAAATATCATTATACACTTCTGATACC
TGTTTCCATATCTCTTCTTTCTCTTCAGGAGAGTAATTTGGGATATATTGCGCTAAGAGC
ATGTCTTTCGTACTAACATATACATTGTTGAGGtggtaaaaaatttcttgtacAAGTTCT
TTAGGGCACTGAGCGATTAGTGAtcttattaatgatttgaacGATGCTCGAAATATATCT
TGTACAACATTTATGTCCTTTTTCGGTCCACTGTCTGAATCGGAATTTGATTCTTCTGTC
TCACTTTCTTCACTTGTACTTTCCTCTGAGCTTAGCCCATGAAGTGATAGTTCATTGGCT
TGCACGTAATTGACTTTCCTCGATCTTTTCTTACTAGAACAATTAGTTTTTGTATGACCC
GTTCTTCCACAATTTGAGCAATGGCGTTTTGATTTACCTGTCTTCTTGGTAGACTTTTTA
GAAGCATATGTTCTTCTGCGTGGTTTCTTTCGTAGTACTCTCGTATAAAATGTTTCATGT
cctaatttttctatttctttttcaataaacttatttaaagaGTCCACATCTCTTGGTGAG
CTATCAGGATAGCCCAAGCGCATGGCAATAGTTTCTAATTTATCATAGGAATTCTCTTTC
TCAGTATTTTGTATTGCACGAATTCTTGAGTTTACAATTTTTTCTATGTCTTCAGAAGTA
ATTTCTGGTTTTTTCTGCACTGGTGAATTAAATGTATTCCCCCcataaagaatattatct
ttttctttttctatttccTCCATTGTCTCGATTAGATCCTCATTTAATGGTCTTTCTAAT
CCTAAACGTTTTAATTCCAGTTTATTTTCAGGACTCAAACCACGTATAAACTGTATTCTC
ATCTCTCGGTCACCTATATTTGCGTATCTAGcatatttttgtatatcttTGTAATACTCC
CTAATTGGTCTAGAACCTTGAGTCAATGTTCCGAAAATAACTTCTTGCTGTTTTTGGACT
TCCGTAGGGAAATGTCTTTTAATCCAATAAATAACTTGACTAATGTTAACATCAGGAAAA
ACTATGGGATTGTTGGGTGCGACTATCTGGGCGGCAGTTATTTGGCCATTGTTCAAAGCT
ATCACAGCACCCATATTTGCTAAGTTATTTCCAACTCTAACGTGTGTCAATCTCCACTTC
TTGTTTTTTAGTTTGTGTGCAAACCAATCTGATGCCTTTCCAGTTAAACATGATTCAAAT
AATGCTATAGCTCTCTGCTTGCCGGCAGGGTTGTTAGTTGCAATCCCAGCCGCTGTGAGA
TAtaatctgaaatttttgataaaatcgTCTACATCCTCATGCGCTGAGCCACTAAATCGA
GGGGGTGGATATCCAGCCATTCCTATTTGTTGATTTACAGGTGCGTTATTctgtaaaaca
aaaatttgttgctgtaaattattattctgcTGTTGTAAATTATTGTTCTGTGCTTGTGAA
GCTCGGAACTGTCCTTTCCAGTTCTGCGCCTGACGAATGCATCCAGTATTTTTTCGTCTC
CATCTTTCTGTATCAGCGTTATATCGCCTCTGCCAGGCTTGCATATCATTGTTATAACGT
ACTGTCAACCTGTGAGCATTTCTCCTATGTTCACCTATTTGCGTTTCTTTGCGCTGAATT
AACAACCGAAAAGCAAACTTTTCTCGTAACAGCTCTCCAATACGTTCTTTCCTATTTTCT
GCAATTTCTCCATACTCACGTCGAGCATTTCTTTCGTCTCTTAAGGCATTGGTTAACATT
CGATCTGTTCTTAATGTCTGTGCACGAGCCTCATTTAGCTGATGTCTAAGATCTCTTACC
AACCTATTTTCGTCATTTAATAAGTTCTGATATTGGTCACGTTCTGCAGTAATATTGTTA
AGATTTTGCTGTAAATCTACAAGAGCAATGACCTCATTTATCACTATAGTAACATCCTGA
CGAACCAATCCTAAAAAATggttaatattatcatatcgATTTTCAAGATTATTTGGTGTT
AGTGGAACCCTCCCTTCTGTGTGCTGACGAATCTCATGTATTCTATCAGCAATTCCTGGT
AAATGATTAACTAAGATGCGATCTATTGGATGTGCCATATCACTGCTGGTGTGATCATTA
TCTATAggtttatttttacttataagatttttgataTCGGATCTAAGTTTTTCCACCGTA
TCTTCTAACTGGATGATTCGTTCATCTTGAACTAGCAATGCCTCTTCCTTATCCCCTAAG
CGTTCTTGGCAATATCCAGCTCATGTGAAATGGCCTGGTATTcttcctttaattttttta
tctcatCCTCACGTGAGACCAGATTATTTTCTAGGtacttaatatatatttcgCATCTCT
CTATCTCCTTTACGAGTTTgcgaattttttctttattggaAATATTAATAGTCTCTTCTT
GTACTAACTTTATCCGCAATTCTAGATTGCTATTTAATATGTCAACGTACGCCTGTTCTA
CCCCCATCTATTCATACTAGTCTGAATTTTACTTCGTTGATTATAGCATATGGATCCAAA
TTCTGGGCTGTGCTCACAAAGTCATGAACAACAAGAGCGTGATACTATTCTcagagaaat
ttattattcaccTAGTGGATATTTTCAGTCAGCACAGAAATTTTATGAGGCCGTTAAAAA
ACAAGGATATGATTATGGCTTATCTGATGTGTGTCATTTTTTGCATAGACAGGCTGTGTG
GCAAATACATGCACCTCGTCCTAAATATATCCCGTATGCATCCTTTAACAATATCACCAT
ACCTAATGAATGCCATCAAGcggatattttatatatgccACATGATAAGATCGGACGTGT
GACATATCTTTTTTGTCTTAATGTTGTAGATGTAGCTTCGAGATATAAGGAATCAGTTCC
GATAGGCGCAACTAGTGTTAAGAATAGAGAGGGAATCTTAACCTCACGTACTATTTCTAG
AGCTTTTGAACAGATTTATGATAATCCTGATTCTCCTCTTGTATGGCCGAAATTGTTAAT
CACAGATAAGGGGTCTGAATTTAAAGGTGAATGCGAACGATTAATGAAAAGACATGGTGT
GGAAATTCAGAAGGCTATGTCTAAACGTTCTGTTGCTATTGTTGAAAGGTATAATCTTAC
CTTAGCCAAGAGATTATTTCGTATACAGAATGCACATGACTTATCATTACATACGTTACT
TCGTGAACATAGCTCAGAAAAATCTCGTACTTGGGTGAAGAATCTTCCTATAATTgttga
agatattaataattctgttACTAGGTTAATTGGCATGACTCCTGCCAAAgcgataaaaaa
gaaaaaagtttatgctAAATCTTCGTGTAAATATAATAGGCCTATTGGCTATGATGAGAC
ACATCTGTACTATAGAGATAATGTTCGTTACCTTCTTGAACCTGGTGAGCTTGAAGGTGG
ACAAAAAAGACGAGGTACGGATATGAACTGGAGTCCTGAAGTTTATAACATCGGGGAAGT
TCGTATGTCGTCCATGCTCTTTTCCACAGTTCGCATCACAATATTTCCACCTGCggttaa
ttttgtattacttACGTCATCGTTACAAAATATCTGCCCCATAGTTACAGCATGGCCAGA
TTCCACCCAAAATATATACACTCGTATCAAAGAATTACACTGCTTAGTTTCTATCGATTA
CTACCTATTAGAACTTGTTGTGCGAAACAAAATTCTGTTAGGTAGTATGTCCGAGTAATA
ACCCATCAACAACAACTAATAACCGTTACGCATTTTTGGAAACAATATCTGGATGTTTGG
TACCAGAGGAATTAAGGTCGTCGCAAACGCCAGATATAAGAACAGGTGTATAATTTCTTG
TCGGTATTTACTCTAGTCCTAGAGAAAGCGCAAAGGATGGAAAGGCAAAATAGAGATAGG
TCAGAAACTGTCTTCATGGTATCGTTGTCGAAGACGGTATTATATGGTCTTTCTCTCATG
GACGAAATATGCCATGCTTAGTGCCTGGCGTGACGGCATATTATGGTTCCAATATGACGA
ATAAACTCTACTGCTTCGTTACGAGAAACGCATGTATTACGCCAATTGAATACTAGCACT
AACCTTCACTACAATTTACTTCTCGTCCTGGATTAAGTGACAGGGTCAGTATTTCTGGGT
TGTTCTgtgaaaaatgaatataataatagtatacaTAATCACACAAAAATACAACAACTT
CCATCATGAGCACCCTTGTTATTGATGCGAAAAGCGTTTTGCtcctcaaaaaaatttcaa
agaataCGACCGCTTCTGCTACGATCGAATTGTTGTCAAGGGAATTTAACAACAGTAAAG
AATATGATGAAAGTATCCGAATGAAGGACCAGTTTGTTAAGCTAACGTCATTGTTCCTAG
AAATTACAGAACCCTTATATGCGGACAACGATAAGTCGTCCTACATTTACAACGAAGTGT
ACGAGATTTACGAAGATATTCATTCTCGTATAAAATCATTTACGGGAATTAGTAGAAAGG
GTAAAAATGTTTCGTGGGAAAAAAATGTCAAGCATATTTTGAAGGACGAGAACATTTTCG
AAGAAAAtggattatatataataaatcctATTAGGATGAAATGTTTAGTAGGCAAGATGT
TAgttgaagaatatgaaaatcGCTGCTATGAGACAGATGATAACAATGTGAAGAATATAG
CATATGTATTAATTTCTACAATTGACTCAATAATGAACGATGTAGATGTAGATGCAATCT
CACACCAAcggaaattatattaactcGCTATTTCTTAGTGTGTTATTTAGAACTCGAAGt
tatttaagttattaataCGTTTAttactttgtttttttgtactaTTTACGATCACAAAAA
CCAACAAatcaataacaaatattatacaCTACTCGATAGAAGAACCAATTACTACGTTTT
TCAGTTTATTCTTAGTTATGATGTTATCGGTTATTTGTACTATTTACGATCACAAAAACC
AACAAatcaataacaaatattatacaCTACTCGATAGAAGAACCAATTACTACGTTTTTC
AGTTTATTCTTAGTTATGATGTTATCGGTATTTGTAATACATTCGCTTTatgtaagaaaa
ataaataatatttgctgTTGTGTGCAGAAAATTCATGTGAAAACTTTAATGTCCATAACT
TTAATTGTGTTGCTAGAGTAATGATTTCGAAATCTGTAATCGTCAGAACGAACATTGTTA
GTTTAAAGTGACCGTATTATTTTTTCCAGAGGGATAATTTCATTAGATTCACGAAGACAA
ATCCCGGGCAACTCGTAATGGAGTAGAGAATTTTTTCATGTGTTCGTTTATCCAATATTT
ATCCACGTAATAGATTTTGTAAAGGAAagtaaaaaatggaaaaaactGGTTAAGTAGTAA
GATTAAGAACACAAATCTTAAAACCTTTAAAGAGGAGTCCCCTCTGGAGACAAAGTCCAC
GGTCATGTCACGTGACTAGAATTTCGACCAGGGGACTCGGCTGAAACACTCATAAGAAGA
AAGGCGTAggaaaaaaagttcaaatgaTAACTGACGGTCTCCAGAACGTATGTACATAGG
ACAGGTATTTCTTGCACAATGGAGTTAAAGTTTGGTAACAATGTAGCACACCGACTGACT
TGCGATGGCGTAATATCACAATATCTAATGCGGAGATGAAATTAGTGAGCCACTAATAAT
AGTGAAAGTACCATTGCATAACATAAGTCAATATTTTTACACAGATTATATAACAGCGTA
ATCAGCCGACATATACCCTATGCGGCAACATAATAATATCAACTGCTGTCATCATCAGGT
AGAATAAGTAGGCAGCAGGCACAATTCTTCGCTGTTGTCTAGTGTTGTAGAAAAATAGGT
AGACATCGTTACcgaattatgtaaaaatccTAGCATCATGCTGTATATAGACTACGGAGA
AGAAGCCATTATTACCCAAAGGGAACTTCCTCATTAGGAACACAACTCCTAAGACCTTTG
AAGAGAAATTCCCGAGGTATTACTGCAATGGGTTCCTAATGTAACTATCGTTATCAATAA
ATACATACAACATGTAGAAAATGTATATGATCATCGTTACCGGAATTATATAACGGTAAT
GTCAACTAGTATATTCACTTGTAAAAGATGACGTGTATATAGTATCCCAGAACTACTACG
AAGAATTACGTAGACGGTGTATATCCACTGCGGAAAAGCAGCTGACTCTCTTTAGTGTTT
AGACATGTGATACGGTGGTGATCAGTCCTCCATTATTTCATGGAATGGGCCGAAGGCCCC
CTCGTTCCTCGAAAAATCACTTCCCTTGGAAGGTCCATACATGGACTGGAGATTAATTGG
TATGCAATTGGTCTATTAATCCTCCTAGATTCCATCTAGAACTGGAGTAACCCTCCGGGA
AGGTATGTACCCATTAATGGGTTTGTGATGACAATCATTTATACGTTATGATTAATAGAT
CAATGATAGCAAAAAAATCTCTATGATTTTTCGAGGAACGAGGAAAATTATAGAGGGAGG
AGGCTCTAGGATTAGGAACACATTTCCTAAGACCTTTGCGGGGTAGAGCGACAAGACGCT
CTGTTCATAGGCTCGAAGAGCAAAATTATTCTCCTGAAGGGAGGTTCCACTGGAATGATA
AATGCCTGAAGGGGTTAGGAACTGGGAAAATTGCTATTTTAGACagtttttaatgtattt
tttactcCAAATAATTATGCTCACCACTGTAAATATAAGTACTAGCGTGATCGAGTAGCA
AGTTATCGAATTAATCTTACATACACTCACTAGTATTAGCTTAATTTTTTGTCGACAACA
TCAGTTAATGCACTTTGCCTAGTACCTTTATTTTCTGGGCAAAGCCCACGAAGTGATACT
GCAAATCCTGAAGAGTAAACCCCCCCAAGATGTGATAATCTATTCGTAAGACTCCACAAG
AGCAacgtttttattttgtataagcACAACAGTATAATAGTAATGGGTGATCCTGTGTTT
ACTAATGGACAATGTCACACATGGAACCTCCTAGCTTACCTATTAAGCAATTGTTCTATG
ATTAGACACGGATTGTATTTTTGTACGTCATGGTTATGAAACAGAATATGTGCATGTAAC
CACAAGGTAGAAATGTTCTACAAATTCTGTGTTACGCTCAGTTTCACTGTTCCCACTCCT
CTTCCtgtaaatagtaattatatgATACACCTACGATATGTGAAGGCAACTGTTTTTTGT
GTTTATATTTTCTCTATTTGTTACCTGAGTAGAATGATAATCCAAATAACTCGTTACTAC
AGTAGAATGGCATGGGAATCAGCTAAACCATTATGTTTTTTGTCTAGATACTTGTCCTAA
ATACTGTATACGTACGGAATCTGTTATCGATACACAACATTAAGGTATCTACTCTTCGAG
TATGAAGTAGTGCCTTCATTTATTCTTGCCACCTTCGTGCAGAAATGATATACATAGATG
GTGTCGATAAATAAGACAAAACAAACTACTCAGAGGGTACGAAGTAGACCGAATACTTAT
GTCCATTGTTGAAAATACAGAATAATACATAGTTACGCATATTTTTGTATACTTGAACCT
CCATTGTCGACATTGCTGTACTAATTCCCTCTTGCTTTTGTCCACCAGTTCGTTTGTATA
ATCTATCGGCCTTACATCATGTATGTTGCGGGACCTATTATTCTTTAGAAAGGCTTGTTG
TGAACCATGGACATCTAAGAACATCTTACTAACTCATGTAGTACAATCTATTCGAAATGA
AGTAACCCTGGGTCACAGTTGCCTACTTCACTACATAATATAAAGTTCGGTTACTGCTCA
GCAATGCGTATTATAAATCAGTGAATTTGTAACGTCATCAAATGAATTACTAACTAACAG
AAGATGCTCGACGAGATTGAGATCTGCGGGTCACAGTTGCTTACTTCAACATGTATTCTC
TGCTGCGCATGTCATATATATTGCAAAACTATTGTTAACTATTGGAACTCCGTAATAACG
TTATATGTATATACATTTGGTTGAAAGGCGTCAAAGTCGGTCGGAGAGTGCTCAAAGAAC
ACGTGATTTACCAAGAGATTTCCGGGACCGGCGGTCTCGGAAATTACAGAACGGACTGAA
CTGTAAAAATTTCGACGACCGAAAGTCgtcaaagtcacgtgatttaccAAGAGATTTCCG
GGACCGGCGGTCTCGGAAATTACAGAACGGACTGAACTGTAAAAATTTCGACGACCGAAA
GTCgtcaaagtcacgtgatttttttggGCGACTGTGGAGGAATAACATTAGGAACAGTGG
AACCCTCCAGGCATTTCCCTGAGCATCTTGCCTCTCAACCATTAGGAGCATATCTCCTAA
GACCTTTAACTAAATAAGACCTTCGGTGTTATGATAATGTGAACGATTTTTTACTATGCG
CAAACATTATCAATTACGTAGAAAAATAATACCCAGAGGGTACGAAGTAGACAAGTATAt
gcaaaataaaatctttagttCATTAAGACCCTTCAAAGAAGTACTCTTTGAGCAGTGGGT
TTTACCCAGCCAAGGGCCCTCTGACTGATTTTTCGAGGAACGGGCCCATTCCAGTCCATT
TATGGACCTTCCGAAGGAAGTGAAATTACCTGAAGGGCGCTAAAAGCGTAAAAGGTCGAA
TCTACTTCGTACCCATAGGGTAGGGCAGGACGGTCAGGTAGAACTTCCTCTGTAAAAGTT
TTAGGAAATGCCTGTAGGAGTTCCACTGTTCCTAATGTTAGAGGTCTTAGGAGATATTCC
CTAGAGGCACTTTTCCGTAGAAAGTCTCATAAGAAGCCTCCCAATGGTTGAGTGGCAAGC
GTATGACCACTCACAGAGTGCGCTCAGTAGACAGCTGCGGAATGGATTATTAGTGGACAA
CAGGAAGAATAACGTGAACGACGGAGAAAAATGTCTACAGATACGCAGTATCCCTTGGAT
AtcaatagataaaataaaacataaagaATAACGTGATTAACTTATGGTACTCCTTAATAT
CTTACATGCGTATCGTGGGTTGTAATTGTCTTGCCTCACTACATGTTCTATAACTTAGCA
TTCATTGCTGTGCATAATCTATCTTCAACAAAAGTAGTGCGCTTGTCATATGTCCATGAC
TAGGACTAAACGTGGCTCTAGAAGTGTGCCTACAAAGAACTATAAGCGTCTTTCCTAGCG
AATCTGTTCCAATTTCGAAGAAATGACATGTTTCACCAAGTTACTCGATGAAAGGATACT
TCAAAGGAAGTGGTGAGCGAGGTGAAAAAAtacacataaaaaaatatttactagtGTTAT
TCATTAATGTTACACAGTGGCTGGCTTTGTAACGGAGCTAGTGTTAAATGCACATCGAAC
GACCATACATTAACATTTGTGGCTACGAGTATGAACCTGCTTTTTAACAAATGACTTCTT
GCGCTCATCCTTTCTTATAATCACTCTATACACATATTGGGACCATGCAACGAAAATGTA
TCAACCAGAACGATATATGCATCACACAAGACGCACAGTATATGCCTACCATATATTTGC
AGACAAGAACAGTACAAAATAAAGAGAAACCACTAGTTCAGTAAACCTTTCCGATTACCT
TATTATATGCTCTACAGTTTAGCATATACTGCTACATGCGTATACGCTATGTAGTACAAA
AGAGTTTATCATGTACTCTCCTATGTAGTGCAATATTCTCTACAGTAACCAGTGGGTTAC
TATTGCCTTACTTCATTACATGATAATAACGTGAACGACTGCGGATAAGAGTATAAGTGA
CGACATGGAATAACGTGAACGATTCTGTTTAGAATACCCTGCGCATGTTCACAAAAGTTT
GTCATGTGTTCCCTTATGTAGTACAATATTcgaaaaattttcaactaaGTGACTGTGACC
CACGGGTCACGATTGCCTTATTCACGACAATTTAGTGTCCACTGCTACGCATTCCCTATT
TAATACATGACCtacatagtaaaaaattagtaatttttgcATGCGCTCATCTTGTAATAC
AGCTAACATCATCCTGATGTTGATCAAAACAGATAAATGGATACGACATGGTTAGGGATT
GATAacatataatgtaaataagtGCCCACCATCATGTGTTTTTCGAATTATCTCTCTACT
GGGATAAGAAAGTAGCTACCTGTCCACGAGACAGGGATTATTTTTCGTTGTCGCCTTGCA
ATATGGTTGTAAAGTGTTGTTCTTACTGTTACCAATAATGATCAATGCAATCGTTACCTC
AAAGAATAACGCATAATTTGTCTTTCTCAATGCAGCtcaaaaatgaaattcttaGTTGAC
ATGATAATCACAGACAAAACAAAATAACCCCACTCTATTCCATAATTCGCAACTATGGTC
GTTATCACACTAGATAAGCTCAAGCTCAAGCTCTTTAATATGTCCGCAGATTCTAAATAT
GTCATTGTTAACCACCCTCTATTGGACGATTCTGAGACAGATTTtgaaatcataaattat
tcgCCGGATGAAAGTGATACTGGACCCCTCAACAAAGGAGGACCAGTTGAAAACGATGTT
TACAACTACGATGATATTCCTGATATCGATAATATATTAGCCAATGACAAGAAGATTAAT
GCCGAGAAGATTAATGCCGAGGACATTATTGACATCGACCAAATAAATATCGAAAACGAA
GTCGATGATGCAATTAATACCAGCAttaattaactatttattCGTTTTAAGTTATTACCG
ATGCATCTAAAGATGCTATTCACTAACAgcatttattctttaatatttcatttttttgac
tAACTGGTGCAATGCAAAACAGAGAGAAATAAAACATCTGGCATTCACTTAACTGTTAAC
GGCTCCATTTATCGTTAGTAGTTTCTAGCGTTACACCCCTCCATTTCTTTGAAAGGGGCT
TTAGCTGTCAATTTCATAGACTAATGTTATTTGTTCCTCAGAGGATCATAGAAATTTATT
GTAGATGATTAATAAGCAAGGTCTACAAAAAAATCTGTATGACTTTTCGGAACGTAGCGA
AGAACATTATACAGCGGAAAGAATACTTGAAGGGCACTAAGGGACTCTAGTGAAATTACG
AAGTGTAAGTATATAACAGGACCCGATTGCGATCCCTATGCAAAAGTTCTGGGCAACTAA
CAAAAAATGAGATCAGAGGCGTAGTAGTTGACATGTGACACTCTGCACATTTGCTCAGAG
TATCATGTGATGAGGACGCAGTACTGGCTGCGGACAAGAATATAAGTGGTTAATATAGGA
AATAACGTGACAACATATCAACTGCGGGGTATGATGTTATTGGATAACATAAATAAACTT
CGAAGAAACACGATGGTGGACAACGAGTAGGCCTATTATCCGATTGTTACAAATacatat
aaagtttttaaaatgtatGCTGTTAGTAAGTGACTTATATGTGTGCGACATTAGTTTACT
GCGGGTTACACTATGGCCATGTGTGCTGCGCCAACTTTACGATACCTTAAAGAATGTTCA
GTGTTAATCCATTAAGAGATGATTTGGCGGTAAACAGAGAAAAGATAAACGAAGACGTGA
ATcacttttattactttaattcTCCAGATCCTATCTAATAGATTTTGCCATATAACCACA
TGACCGATATGATCGACATTTGTTTATCACGCAATTTCCGAGCAATTTGTTCGGGAATTT
TTCCAAATGTAGACGAAATCTATACTTTCTTTGGAGGATTAACTGGACCAATTTAATCAC
AGATTATAAATAGTGTTATTATGCCAACCATTTTCAGTGGGACTGGACTTCTCCCAAATT
CGCATGGGATTTCCTTCAAGCAATGGCCAAATAATTACCCGAAGGTAACTAATATGTGTA
TATGTGCTACGAATAAAGATAATACGAACATGAACTAACTCATTATACGAAACCTGTACC
AAAAGTAGCAAATCTAATTATAGTAAATGAAATCCGATTGGTTCCAGAGTACATacacat
aataaatattatctgtCCTGCAAGAACAGTAGTCCATGGAATTGACCGTCAAAAAGTGGT
TCacaagttttttataaatataatataaattactatgGGCCTCCCTATGAGAACATTTTA
CGACGAAATGGCAGAAATAACTATAGATGACGTAAAACAAATGACAACAAGCGAGCTAGT
TAGCTACTTGgaacaacaaataaatatatctttaaataCTGAATTTTTTGCCAGAAACAA
AATAGACGGAAcagttttatattatactcGGCAAGACGAACTACAATCCCTTGGACTACC
GTTCGGATATGCTAAGCGCATTACTATTTTTATCGAAGACCTAAAGAAAAAGGGGATTAC
ACAAGGTACTGCCATTAATTATGTCTAAAAAACTGTCTCGGTTAGGTGATATCGTGATAG
ATGACCAGAGTTGACAATGTTATGTGACGCACAAATATTTCTTATCTATTTCTTGAATTC
AACAATCTATCCCAATAGATTTGCCACAGGGTGAAGAACTTTGTAGTTTTAATGTAGTTA
CCTGGACGAAGATCCGACtgcaaaattttaacttacgACACTCATTCCGTATTTACCGTT
CCAATACGAGCAATGAACGCCATTTAGTAGCAGCAATCCCTGTCGTGGATATGGATGGAG
TATGGGATAGTTATAATATAGACTCCATTACAATCGATATCGGGGCCGGATCCGCTATTA
AAACTATCTTATGTTATGACAACACCGAAAAAATAATCTGCGGGGATGACATATGTAGAT
ATGCTCCAGCTGGTGACGTGGGGAGTGGATGTGTTTTCGTAGAAAACAGGGTTATGAAAA
TCCGAGTAACGCATAATTAcgagataaaatatttgtagtcTAGTTATCTCTTTTATGTCT
ATGAGCGGGGGTGAAGTACAGTATTGCAACAATTACATGACttttaaaagcaaaaaatag
TTCACGCTATTTCTTTGGCAATTATGTTTTAGTAATAAAACTTCGAGATATCCCAAATTT
ATGTACATGTCCCAAATGACTTTTATGTGCTCATTGCCTATAAAGTATTAATCGCTATAT
CGTTTAAATAGAGCAATGTCTCTCGCATTCTTGCGGATGCAACCTAGCATATATTTCGTT
TACGATGCTAACATATATTTCGTTACAAAGAGATGTGGCAGTATCAGACTGATATAAATT
GTGTTACATcgcattatatttttttgttaacgcTTGTCCACAAAATTTCGTTTACATCCT
AGACCCAGAGGGTACGAAGTAGAACAACTAATAACTACGTCCCTAGTGGAATAGAGAgca
aatacaaaaatatggaacgtgatatatattttgttactACGCAGTATATGTTTTGGTAAT
GATGTTATTACcatatagtatatattttgGTGCAAAATGCACATTCTTTGTAACGATGTT
TCAGAGAAACTAGCTATTCCAAAGGAACTCTAGCAGAGCCACGAAGTAAAGAGAAGCCAC
TGATTTTCGtcataaatttaaatgcaacacagtaaaaattttcttggtaACGTTGTTTTC
GCTAATTCTCGTTATAAATTCCTTGGTAATGATAAGTTGCTACATCATAGTAAACATTTC
TTAGTGACTATGTGATTACCAATTCTcgttataaatttgttatagccaatataattttat
tagtgtCTATGTTCTACAAACTTTCGTGACGATGTTCACGACTTCTTGATAAATTTTGTT
CAAGACAGTTTACTTCGTAGGCTTTGCATATATTTCTTGGTAGCGATATGTTCTACTAAT
TTCATTATGGATACTTCTTGGTAACGATGCACTATTTTCGTTACAAACATGAGGACATGT
GTTCCACGCATTGTAGTATATATTTGTTACAGTACAGCAAATATACTGCTACCACAAAGT
ATATATTTCGATAACGACGTAATATATATCACAGTATAATTTTTCGCCTAAAGTGCGTTG
CGACACAGTGTGCAGAAACATACTTCTTTTTACTTCTTCGGGAAGGGCAATTCTATTCTG
TTTGTGTTATTCCGAAATTGACAAGCCATATGATTTATTTCTGTGAACGAGtgtcatttt
ttaatactcattGCATATGTCTTATTTCAGTGGAACTGGCAATTAGGAACAGATTAGTGG
AGCGAACCCTGTGGGATTAATTTCAAGGAAGTTCCCTCGGGCCCACTATATGTATTGTTA
TAACCACTGTGTATTTCTAATAATCGGATAAGATCTGTTATCATCAAAAGTTAAATTAGA
ACGGATATGTATCGTGTTTATACAGTGCAGGTAAATTTCGAAGATCAAATAGCTGTATTA
TAGATTTGGTCATATGATATCGATTCCCGAGGGACTCATCTCATGTGATCTCTGCACAAT
CTATGACCTACCTTTTGATTAGACTTGTTAGTATCATTGTAATTATGATTGGACATCATC
CCGTATTCTACAATTTCAATCATTagtatacaaataaattagtttatgCATGTGTATTTT
TTCGGTATGGATGTTGCGTAGTGACACGTAATTTGTTTGTAAACATATGAACTGCGTTCC
TAGAACCtccttatttttcatatacatttttaaatatttcatatacaAATTCATCCCGTG
AATGATTAATAGACAAATGTACACAAAAACATTCTTCATGAATTCCCTGCACAGGAACAC
AGAGCGTAGTTGACAAGACGCTCAGCTCAAAGGTCTTAGGAAAGGTGTTCTTAATTATGG
AGGAAAATGATTACTTCGCAATGTGTTCCTAATGTAACGATGTCGACATATATCCCTATG
AATCTATGATATCCAATTACATTCCTTCCAGCAGTCGTCCACATTATTTCTCCTTCGGGA
GACTGCGCCACTATTTCTCTAAGGTGTGACATCTGGGTCACACCTGCCGAAATTTTTCCG
ATTAGTTGATCATGTGACTGATCGTCCACCTTGTGTCTGTGATTTAACTTATACGGGTAT
ACTGCACACTATTTATCTCAAGAGTGACCTGAGTTCTGTCACTCAACCACGctttttttc
catattttactatttgcACACGGTACAGATGTCAgcatgtataaaaaaatagtaataatt
aggAGGAAATTCGCTATCCATTGTAGAATAGTTGGAACTCAAAAGAAGTTTGCTTCATGA
ATCTGATGAACTAACTTGTATGCAGAGACTGCCGATACGTTTATGAATAGTACTTTAAAT
ACTATTCTTCAGACTTGCGTGTCAACATAAAATCTGTATACTGACAATAGAAGACCTGTG
GATTCTATTTTCCTACATCATAGACGAACTTTTAAAGGAGTAATATTTACACTTACAGCC
ATGTGTCACAAAATGCAAAGCAATGCCGACTAGTGCTCCGCATTTGACCTGTCTGAATAA
TCCCTGGCCAGGAAATACTTAATCTGATGTTTACAGCGCTTCTAGATGGTGAAACTTAAC
CCGAAGTGTCATTTGCGGTGcactattttttaataaagactCCCTTATACGGAAATAGAA
ACAGTACAGAAATAGAAGCATAAGATACAAAATTAGAAATACGTTACAGGGTGAATTACA
CGATGGTAACGATGATGTCACATAATTCTAACGGCTTTGCGTTAACATATTACTAACACG
TGTTCCTTAAATTATAACAGAAGGAAATTGTATCCAGTGACGTTATACCTGGTAGAGAAC
CAAATCAAAACTTCATCACGTAACTTATATCGAAAATGTGAATTTTATTCACAGAATTTG
ATCACGTGATCGTTACAAAAACGTAAACAATCGTTACAAAAACGTAAACAATCGTTACCG
GAAAATAGAAACACTACAAAGAGTAAATGagaaaaatattgttattcaGTCGGAGACTGG
GCTACGCCCAAAATACGTTATATCGCTATCCCGATTCCATGAAGGTTAAAAACATTGCTT
AGCATAACACCCATAAATGTAACGATGTTCTGCATATTTTTTCGAGTCGATTCgtattaa
tttataacttgAACAGGTGCAGTAGAgtgtatttaattaaatttttttggaactGCTTTA
TTACAGTACCGTTACAGAACAAGTGACACAAGAAAATAATGTTACCTTGAATTTGACATA
ATAGCCGCTTTGAAACAATTTGCATCATTTTCCTGGACCTCACCCAGTTCATGACTCTCA
CTGTTCAAAAAGCTTATTACTCATTTTTAACATTCCAAACACAAATCTATTACGTGATAA
CTGTTAGACAAGATGAAATAAGAGAAAATCTCCAGTCCACTCCTAAGACTACCACGGGCG
TGGAATACCCTTCGAAGAAGTAGAGTGCCAAGAAGTGTAACAATCGTTACCAACTAATTT
AGTACACAGTTGTATTTCATGATAATTTTGCTATTCGAATCAGTTAACGGTTTCAGATAA
GTAGATTCTTCGGTTCGCATACTGTTATTAACGAAGTGAGAATAATAACAAGGAATCAGT
AAAGTTACAACGGTAATGATTTGATCATCGGGATGATTAAGTCGACATATTCAATACAGT
TAAGTGATGGACCACCCTTAaacgtaattattttatctgtATTCGTTTATAATCTCTATA
AGTCGTGATTGAATTGTAAAACATATGAAACTGAGCAAATTATCGTTACCAAAAAACGTA
ACGCCACTCTTTAAGTCATGACCACATTTTTACCACGTAACACGTGAAACTGAAACTATG
TCACCAAAACTTATTCTACGGCTCTTTACTAAAACGTGACCATGACAGGTTATTCATCGT
TACCGAAATGTAGATTTTTAATCATTGCGTCATTTAGACCCGTTCCGTATACTGTTAATC
GTGGAAAGAATTTCTTAGACACAATGTATGTTTCGCAACGTTATTCAAAGGACAGTTACT
GTACACGAGTTTTTCATTCTTCGACATAACACTCATTCGGTAACGATTGCGTTGTTATCG
TAAGGCACACTCCGCCACACTGTAATAGCATGACTTTCGTATTCACGGTAcaaaaaatag
atattaattatgtaCTGATAGCGGAACATATTATTTTGACATGATATCATACCACTGTCG
AGCACACCATACTGCGTAGGGGCTTCAATGCCCAATTATTGCAGAATAAAAACGGCAGTT
ATTTTTGTGAGTTGGTCATTGACATTCGAATAATGTGTCAACCCATCAGCTacttttaat
aacaatattcgTCTCGCACACATTTCGTATATTCGAGTGAGATGCTATTTTATGAACTAT
TCATTTTGGGTGAGCCAGCTCCCGACCGCACAAAACACGAAATGTCTTTTTATGTAGTAC
GAGTTAAttgattaaagaaattgtgACAAGAGGCCTTTCTTCCTGTTCGTTGTAGATGCT
CACATCTACCATCGATTACAGATTGGTTCTTTGTTCAAAAACCGGCGAGACAAAAGATTA
CGTAGAACATCACGTGACACACTATTCTATGTGTAGAGAGTAACGTGATCTTCGAGCAGT
CTCCCTAAAAACCTACGTTTCTACATGAGCGTCTTGCATCTCAACCGCTcatcaatcatt
tttttaactatcTACAACCAAAATCAACTACGTGAAAGAATGTACAAAAAATCGTCATGA
TTTTCGAGGAACAcgttaattattactaaatccACTGTTGCATCCCAGGTAACGACCGTC
CAAACTTAGGTTATTACAAATACTGTAGTTCGCTATAATGAGGACATTCAGCAACATGTT
CCATAGAAGTATATGTTACGATTCTCGTTACAGGGAAGTATACTTTGTTACAAAAGTATG
AATGTGATTTGGCATGGGGGTAATGATGCGATCTCACATATATTCGTTTATGATGCACCA
TATTTTTGTGGTAACGATGTAACATACGTTTTGTTGCAGTGAACATGTGTTCGTTAACCT
AGATGCTTTCCTTTAGAAATGTAACAATGTTGACATATATTCGTTTATGTAGTATATGTT
TTGGTAACGACGTGCTATATGTTTGTTGCAGTGAAGCATGAGTTAGTTGCCCGGAAGCAC
TTTTAGGAATGTAAGATGTCAACATGCTTTTGGTAAtgatgtatatatttttgtaacgAT
GTATATGTTTGTTGTGGTGAAGCCTGTGTTCGTTGTCCTGGACGACACTTAGAAATGTAA
CGATGTTAAAGTAATCTCGTTTTTGACGAAGTATATGTTTTGGTAACGATgaagtatata
tttttgtaacgATGTATATGTTTTTGATAACTATGAAGAGTCATGTAATTTTGTAGACTT
CAGGTCGTCCAACATGTATAGTATAAGTAGCAAATATTTCTGTTACAAGTCTGTATGCGT
TTTCTTAGTAACACTGTTATACATTATTAACTTGCCAACATAACAGTCATTTACCGTGAa
tgaacagataaaaaatatacgaAAAATTTCTTACTTCATCCAGAAAAGGTATGATAATGA
TacttatctatttttattgtaacatAGAAACACCTCGGTAACGATGACCATATATTTTGA
CACagcatattatatttgtatctTTGTTGACCTGGAAGCGGAATTGTAACGATGGACACA
TTGTGATACagcatattatatatttttttgccaaaGGTCATGTAGCGATAAATGTGTGTT
GCTATAGAACATGTTTAACAATGTTAGTATGTCTCTTCGAGCAGTATCCGACTGATAACA
TTAAGTACGGTAAATGTGTCCATTCTCTATATTTATCACATAACAGCATCTACAGTACAA
AAATCTTTGACAATGTGACTATAACTCTTAAGTCACAGTTGCCTTATTTCATTGCATATT
CGAGaacaaaaaaacatattagAAATGTAATGGCATGGGAGACAATTTCTGTGACAAGAA
TGTTATACCGTATCCATCATATGGCAGCTTTTAAGGTAGAAGTGTACAATAACCATCGTC
TGCATTCTCGGTGTATTAAAAAACTACTACTCAAGCTAGCGAGCAGCGATATCAGCATAG
TTTTATTCTTAGCAATACGTAATGCAGTATATATTTGGTCATAAgacaatttatattttt
cgatAGCGTTGAAGTTTGTATCACAACACAGTGTATATGTTGGGAACGATGCAACAAATT
TTCGTTacaatgtaataaaaaattattgagttTGTCACGCACATGTTCACTTATGTAGTA
AAAAATTCACTCAGAAATATCCAACTACGAGAGTGTGACCCGTGTGTCACGATTGACTTA
ATTCAGTAACGTAGTACAAAATATTAGCATGTCACTGTTTATATGAAATACGTTAATCAT
GTCTGCAGACAATCATGAAAGGCGCTATAGGTGTATGATTGAAGAAAATTACACAGGGTA
AGTCACTCTTTGAAGGTCCATTATATGGACTGGAGGGCTCTTGCTGCTCAACCACAGTTT
TTATTCACAACGTTGTTACCAATAACCAACTTATGGGTACAATCTTTCTCTTCGGGTTAA
TCTAGTTCTACCTCGTTGATGGATTCTACGTAGTAGGCGGAGCCTAGGGCAAGCGTAATT
GAATAACAAACAGTATTTCGACTGCGTAGAAGAAGCATTTACTGTTGCTCATGTCTTTCG
TAGTACAACGAAGAAAATCTGTCAATTAATGGACCTTCTAGAGGAGATGAAGGAACATCA
TGTATTTTTGTTAACGACTGATGAACAATAGCGTGTAATATTATCTCCCTTTGGGATGTT
TCACTGAAAAAGATAAATcaaaaaacaaataagaaCTCCTAGAAAGGCCGTTATCGTAGC
CACTcgattcttaataaaatttccacTGTATATATTCGTATCAGTGGGTCAACATCTGTC
ATAGTCGATAGAAGGAAATCAATAGTTACTTTTGTTCAATAAACAGACGGCATAAAAACG
TTATATTGCGTGAAACACAAGAATGTTGGCATGCGATGATACTTAAAATAAGCCTTCAAT
TATCTTGTTGTAGAGTATGGATAACACGTGTACTTTAGACATGTCCACATATCTAACTTA
ATTGTCCTAGTGAAGATGCTAATccatgttataaaaaataatacaaaaaacttTATTCAG
TCGGAGAGGCCCAAAGGGCACAATTACTGGACTCTATTTTTACTAGTTAACACCGGGCTC
ATTTTTTATGTCCAAACCATGCGGTTACAATGGCAGCGCATTGTACGAAATTGGGCTCAA
ATCACATAACCCATAACAAGTGGTCTAATTTTAGCACGGAAGATAGACTCCCTAATTCCC
TTGAATTCTGTCTGTTTCATAAAGTGTCGAGAAGCTTTAAGTCCGTATTCCAGCTAATAT
GTCGATTCTATGGTAATATTTGTTTTCtcggaaaaaatatttggattaaCATACGGACCT
TTATTGTTCTgcaaaaatttcatatgaacTAATGCCTACAGTAACCCACAAATGTTTGAA
AGATAATCCATTAGGAACACATTCCTAAGAGCTTAGAGCTGGTACGTTTCTGGGGAAATG
CCTGGAGAGTATTGAGAGCAATGTGCCCCTGATGTATCTGCCGGTCAAAAACGTACATTA
GAGTGAAAGGTTTTATATGCTTTTCTAAGACCAGGAGTGCGCTTAGCTGcgatatttaat
atgaaagtGTTATACTCGAATTTTACCTGAGGATACGAGTGCAAAATTTCTAGGTATGTA
TCACCGAATACGTCGCATTCTATCTCACAGGACTTTTCATTGACTGACGTTTTCAAAAAC
GAGTCCACTGTAGTCGTTGTAATCGATGAACAATTATAAATACGTAGACTGGTAATGGGA
CAATGTTTGACACAAAGTAGAATGCTGTCATCAGATATACAGGGCAAATGCTGGAGCCAC
AGTTTTTTCAGTGCACGGCAGTATTGAGAAATCCCTCGAAGCGTTTCATTCGTAACATCA
CACTGCACCATTTTCAAACTAACTAAAAGGGGGTTAATAGCCAGCATGTGTGTGGACAAG
CTAGAAAGTCTAGCGCAATGTGATATTTCCAGTTTCTGCAGTGGCAGTTTTGCTGTTGCT
AGCATTGTGTCCGAAATGTTTGCACAGTAGCTGACAGTAAGACGTTTCAAGTAGGGTAAG
CGTTCTCTGGTTATAAACGACAAAGCATTGGCGGTAAGGTTATACTCATAAGAAAGGACA
AGCTCTTCCAGCTTAGGACACGAGGTAACTACACGTCGTACAGAACGGTCACTTATTTCG
CAGTTGCAGACAAAGAACGTCTGTAGGTATTTACAGGATGTGCAAAGAGTATAGATATCG
TCTTCGGTAACGATCATATCAGTGAAATATATGTGGCGAAGAGTAGCATAGCCAATGCGT
AGTCCATTTGCGATAGAAGTCTTGTCACGATTGATTTCAGCAAGCTCGAGATATTGGATA
TTTCTGCATGTTCGTCCAATTGTCTGTAGTGTTTCCTCTGTAATTTCTCTGCAAAACCCT
AAATTTAGTCCACGAATATCTGGGTGGGATTCTACTATATTGACTACGTCTGCACCAGTT
ATTCCAGTACATAAATAGAGACTAAGCCATTGCAGCTTAGGGAAGGCGTCTGCCGTAAAC
TTAGCAGAAAGACCTTTACCGTTATTGCTCGTAAGATCTAGGTATTCTATATTTTTGCCT
TTTCTTATAATGTAATCCATTACGCTATCATCGATGCCGAGATTATAGCTGAAAGACAAA
TAACGGATATTCATAATGCGGTTACCTAATTCGATTAAATCTGTTTTGGTGTTCGAATCG
TTCACTACTTGTAGAAATAATCGCAGGAACTTGCCGGCAGCATTACGGTTATACCGAGTA
AGTTCTATCTTTTCCCACAACATGGGAGTGGCAATAGAATACCATAGTCTGCAGACAAAA
AGCACACGGTATAGCGATTTATCCCTCCTGAGTATATCGAATACAATGTGCAAAATGTCC
GTGTACAGAATGGGCATCTTGTTCGTGTCAGATAGAATAGCCTATAGATAAAAATTCAAA
GCGATGGCAGTATTTCATAGAATactatattttcattttttcggTAGTCGGTTAGCATGC
CACACAGTGCTGAGTAGTCATCTCAGTTGGTAATGTAGGGAAGGTCGCATATTGGCTGCA
ACTATTTAACGCATACTGCCAATATCCACATGCAATCTGAAGCCCAAAGGAATTCGCTTC
ACAATCTAACATCTCTATCCAACGTTCAGCCAGCCTCTCTATCAgagaataaataattgt
taccGAAACGTAATTCAAAGCGTGGTTGAGCAGCAAGACGGTCAGTATAGAGTGTCACAT
GACAGAAGGCGCAGTTATTTCACATGATACTCTGAGACTGCAGGGCAACGTTacgaaaat
cacgtgactaaaATTAGGAACACATTGCTTCGCAAATCGCAATGCAATGAGCGCACCCTA
TTACGCAGGAAATAAAGTAAATACGAGAAGTCTTGGAACAAAGGAATCCCTTGAAGGGTT
AGAATAAATACAAGGCGCCGGACACCTAAGATGCATACGCTGCAGTATATTTAGATAGTG
AAATTTCAACGTATTGAATTCTTTGCTATCTAGCTATTTTCGTGATTCTTGAAAATCGAT
AATACGCATCTGGATAGCACAGATTACAGTGTAAGTGTACTATGTACAGTAGCATGTAAT
ACTGTTTCATTCAGAAGTTTATTCGTTACCATTCATGCAAAAGCGAACTCTGCACACACA
ATCCCTATTAGCTTTGGTGTTATTCTGCTCGATATCGATATGAACTTATATGCAGACTCG
TTATTCTTATGTGGGTATGCAGATGCCAAATGGCTACGATTAAATTTATACTCGTGCATT
GAATACGGAAGAAGGAACAATCCACATTTTTACAGTAGACTATATCGTATAAACACTAGG
ACACTTGTCTCATTTATTCCATACTTGAAAAAGAACACAATAACATTAATTCTAACAAAT
CCATACCACAACGTTCACATTACCATTCCATCAGTAACGACTTTTACTAATTACGAGCGG
CTTAGTCTTATTTTCATGTGACAATATCCTGACTTACTGCATAGATCAAAGGAATTTTAT
ATGGAGTGGGCCCCATTAGGCATCATGTACTGCACCTTCATGTCCATACTACGAAACTAA
AGTCCTACGTTCTGTTTTCCTCTCTATGCGAGTTGTACCCGAGAAAATCTTTGCTGTGAT
TAAATAACAGAATTACGTTACTCGGACTAAGTATTCCATTGCATTTTTCGTGAAGTATTT
TGCGCTAGTGTCATAAGATCCTGTGGTCATGTTCACTATTTCGAAAAAACAGTGATACCG
CATGATTCGCATACTAAAGTCATACAAATCCATGAATTATGGTATACTGCACCACATTTT
CTCCCTTTGGGGTCATTATATACAAAGAAAATCTTCATGGTCGTCTGAGGAACGAAGATA
ATTAGTCCATGGGACTTCAAAGAAGTGAAGGGCAAAGTCCACTCTCATTCCTTAACTCTC
CCGTTCAATCACAAATCGTTCTTAACTTTTTCTTTCCAAAGATACTAGATACAATACAAT
TCATTTTCTTAAGATGGTCCTGCTGGGAGTTCTCTGTTCGTATACGTTTCCACCCAGATG
TTGCTTTACGTGTTCAAAAAAAGCAAACATGGTGGGTTTCCTTGAGCCTACTAAACGTGA
GAACACtatctaaatatttatgtCCAGAGAGTGGTTACAAGTAAATAGTTTAGTCCTTTA
GGACCTTCGAAGAAGTGATTAGTTCGAATGAATGCCAAACCCGAGAACAATTCTCCATTA
TATTAAACAACATACTGGTTGTATAGAATGGTAATACATgtgaaacaaaaataattcagT
CCTTAAGCGATTGATTCATAATAATGTCGGAGAATGCATgtcaaattgaaaaaaacatAG
TAAGTGAACCATAAATAAGTCTGAACTAACTCCCTTCGTATTTCAATAGAAGAAAATTTC
AACAGATATATTCAACTTAATTTACGCAAGAATTTCAACTTTATCAGAATCTCTTTCCGA
CGAATGCACTGTCGAACGAATATTTTTTCCTGGTTTACGAATCGAATAACAATGCCAGCA
AGCACAAAGAAATAGGAAAAGAAAGAACAGGCCCACTACAACAGACGTTATTATACATAC
ATTTCCACATGTTTTATgcaaatttccatttttcgaATAATAGTACCAGAAAACCCATCT
ACTGGTTGAGAGTCTTGGGGATGTATATGGCAAAGAGCTAGAATGATCAGACTTGTCTGA
ATGGACGTGGTTATCAGAACCACTATCCTGGGATTTCTTTGGGTATCCTTTACTGAATAT
CTTGGGATCAGGATATCCTGCGATTTGTAGGAACAAATAAGTATAAATCAAAATACGAAG
AATATTGTTCTTTAATGCCATGATCTGTAGTGATTGCCTTAAAGTCTTATATTTCGATAA
CAGTGCAATTTCGAACTTATTGtgaacataatattaattcaattttgacGAATTCTACAT
TTGAGAAATTGTCATTTCAGAGTGCAGACACGAAGCCAGAATGTATTATAGTTTGCTATT
CCGAAGGTCGAGGGAAGTCCTATAAAAGGCAGGTACCTTTAGATACAGTGGtgagtataa
aaaaatagcaCATGCAATGCAAAATACGCACCCTTCGGGTGGTTTTACTAGGCCATGCCT
ACGAAgtaaaaaatgcataaaaaaCTGTCTAATAATGCCATTTTCCCACATTCGTCATTC
CGAATAATTTGGCTCTCCGACTGATCACCACCGTACGTTTTTTTACTGAGGGCCACCATA
CGAGACAACTATCTATTCGAACAAACAACGATTAACATATATGAGATATTAGAGAACATG
AATTAGCATAACTCCTaggaaaattttcttatctTTGTGTGGGAAACTGGAATCAGAAGG
AAACGAATTTTTATGCAGAGACAAGCGCATTCTTACATTATACGTTCTGTAGTTACACAT
GACTTATATTTGCAATATTCGCTTAGTGGCACTGGTAATTCACCTCGTATTTCATGCTAA
ACAGAAACATAATTCTGTAAGTATAAACAAAAATGCGCAGAGAcgaatcattaatttatt
gcaATCGTTAGCTTTACAGAATTCTTGAGATTAGTAATCGTGAACGTATCTCAACGCATG
TGAAATGCCACCAGTGTACGATAAACAGTTGGGTTCAGATTGAAGATAGCTAGCGAAAGC
TTTTATCATGGTCCCGTGATTGATAGACATGTACTACTTGGGTATTGAGCAAATAATCTT
CAGCTTTTATGAATAGCGGCCCCTTGAACTCATTACCCTCTGCATATCGGCATTTGGAAA
TACGAAGTACTCAACTCCATTGGTGTTTCACATAGACTGTCTATTTACAGCATTACTCGT
TACATGTTTCTGGTAAGTCACTTATGAGTGTCATTCCCAGAAAAAACCCTTTGAGTACGT
TTTTAGTTTTtcgataaataatatactcgTACTCTCTGACCTGGTGAACCGAATCAAGTG
TTATTTGTTGTTATAGAATAACAGGAGGGAGAGTATCTGGGACATTCTAAGAGCATAGTC
ACGATCCCGTTTTTTGAGAGACGTATTTCGTATGTACAGTAGTGAGcataattttttgga
aaaagaaagagaCAAAATACGTAAAAAACGCATAAAAAACTGTTTAATATGACCATTTTC
CTACATTCGTCATTCCAGTGAAATCTCCCTTCAGGAGAATAATTTTGCTCACCACCGTAG
AAGTCCGGTTTCCCATGTACAAGCTCCGTCCGCTATTTGGTAGCAATATTTCCAGCAAAC
GACCACAAGAAACTACTTCGAAGCAACAAGATAATGCATTTGACGGTTATATAATTGGCG
ATGCAGCATATTTTGTGTTTTTGTCATCTTTTCTTCGAAATCCGCTGATAAAATGCAGTA
TCATAGATTATGTACTCTGCGATAATCAACGCACTCCTagcaaaatacaattaaatgcTC
TCTTTTCGTGAATGTTTCTGTGTACTTTTTGTTGGACAGAAAATAGTAGAATATTTTACC
TGTTACGAAATAACGGCCAGCCATTTGGTATCGCctcaactttttaataatacgaTGCCG
AATCAAAACCATTTGATGTCGTTGTTGTTCGAGGGTATGTATAGGGTTTTCTTCGAGTCT
ACTCAACTGTGTTAGTGGATGATACTACGATAATAACAACGAAAACAGAAGTATATCAAA
TGAATGTCTGTAATGAAAACGGGTCCCAGCAAATGATCAGtttgtaagtaaaatttatgc
TTCGCCTAAGAGCCACCAAAACCAAAGAGATCCATTGTGTTTAACTCTCAATCGAAAACG
GCTGGTTGGTCCTCAAACTTTTCTGCGTTTGGGCAATACCTGGTTGAAAACTAAGAAGTG
GCTTATCGATAGTCAAGCTAGATAGTAGTTCTTCTTAAATGGAATTTCTTCGAGCAGTGC
ATGAGCTGTTGCCGCTCAACTGGTAGACTTCGTCCAGTTTCACTAAAACCACCCATAGGT
GCGCTCTTTAAATGTTTTAGGAAATGCCTGGAGGGGTTCCACTGTTCCTAATGAGAAAAG
TACCAAAATAATACGTGAACGATCATAAACTTATCGGACGCACACTTTATTTCTCACGTG
ATACTCTGAGCAAATGTTTAGGGTGTCACGTGAATCTAGTTATTAAATAACGCTTGGCGT
CGATCTCGATGTATAATACAGCGTTTTCGCATTGATACAAACATCCAATTCGTCTTCAAC
CAAAAGTTCTTAATACTAAGGTggtaaaaagataaagaaaattgttattatatctTCCAC
CGTTTCGTAGTAATTGAAAAAGCACAATATTTCACTCGGAAAAAGGAATCCTAACACAAA
CGTTGTGAACCGACATGTGCAATTTTATAACATACTCAAAGTGTTCTAGCTATACACTTT
TCAAATAATGCATGACGAGAACTTCATCCTCATGAATGCCATTTTGCCTTAACTATCGGG
TTCGTAGTAAAATAACATACATAAAGTACAGCACGTAAAAAACACAGCGGATGTCAAAGT
CCCGCAGTTAAGCATTCTTCCAGGCAATAAATCAGTAGGACTTACGAATATAATTCCTTG
TCTTTGTTAATTCACTATCCGAACAGAAACACAGGCAATAGAAAGTAAGTGTTACCATTG
GGattcacaaaaatttttgctaCAACGCAGCGCATCATGTCAGCCGAACATGGTAAATTA
ATTAGAGAACTGGTTTGTTCCCATTCCtacaataaatttgttatagcaAGTAGCATGTGC
CCTTTGGGCGGTCTCTGGCTGATGAAACAAATCCGCCGATATGATTCTTCATAGAATTTT
GTTAGCACGTTATATTGTTTGACGGTAACTGTGTATTATTTTAGAACAAGTTCAGTCTGT
TATCGATAACAATATTTATACGCTATAGATGAGTCGTGTAGAACGGCAAAACTTTCTGGA
CATAAGTGGAACAACGTGGGTGAATGATGATGACGCAGGTGGGATGAGATTTTCTCCTAT
AATCATTACCATCAAGAGGACATGAGCCTTTGACTGGGCAACGCACACATAGGACCCTCA
GGTATCGATGTCACGTGTATGCCCATTGTCCATTAATGATGTGTCCTAGGGCGAACAAAC
TTTTGTTACGATGCAgaacaaaaaatttagttcATTACAGCGTAGAGTATATTAGTTAGT
AACGGGTTAAAAATAGTTACCATGTGTAGAAAAAGGTATCAGGGAACATGAACTTGTTTG
CAGATGTCCTAAAACATATCAATTCATTCTGTTTCTGGGTGACTTGGTTTTCAACTACGT
TCTATCCAATCACTGAACACAAGTAGCAAACAAAATGCATACAAAAAGGCATTAGGGCGT
TGTAGGACAATTAATGGTAAGTCCATTGCCTATGTTTTTTAGTGAAACTAAAAATACTGA
TATATAGGGAAACTGGAATGGAAAGTTATCGGAGTATACCGGAATCGGTCTCGCAGGAAC
CTGGGACTCCCTCCAGTGAACGGAAAATAATGGACATACTAGAGGacatcaaaaaaagaa
aagagttCAGGGTCTACCAGACGCCGAAAACAACcaaaaaaggagaaattaGCGAATGGG
CCGGATATGGGTTGCCCATTTCTGCGAAAAAAATAGACGCAGTCTTTCCGGGGCTAAGAC
TCCACGGTGCGCAATCTTTCgtccaaaatttctttaatccGAACACTCCGTATACGAGAC
TGCTAATAAACTGGCAAACAGGAACAGGAAAGACAATCGCAGCTATAAGTATCGGTCAAG
CATTCATACAGCAATTTCGTCTCCAGGCGAGGTTGGGAGAAGAGTACCCCCCACGTGTAA
CTATTGTGGGCTTTACTAAAGACATAATCCAAGAGGATATGCTGCGTCACCCAGAATTCG
GGTTTATTTCCCGACTTGAACTAGAAGAGCTAAACCGATTGCGCTCAATCGTGGCAGAGC
AAGGACAGAATTCTGCAGAAGCTAGACACTTGTCTGCCACACTAGGGAAACTAAAAAGAC
GGATAACAGACAGAACGAGAGGAGGATACTACAGTTTCTACGGGTACAAGGAGTTCGCAA
ACAAACTTTTCAATTACGGTAAGACTGGAAATGTATTGGGACAGAGCGGACAGGCCCAAA
GCATAGAGGAGTTAGCAGAGAAGAGGGGGTTAAATGCTGAGCTACTGGCCGAGTTGCAGG
AGGGACTACTGATTGCCGACGAAATTCACAACGTATATAACATAACAGAAAAAAACAACT
ATGGCTTGGCGTTACAATATGCGCTAGACGCACTGGGAGAAAAGGCACCCAGAGCAGTTT
TTTTGTCTGCGACCCCTATGACAGGAAGTGCGGCAGAAATAGTGGACCTACTCAACCTCT
TAGTGCCTAGCCATTCCCTCCCGAACAAAAAACCCCTAGCTCGTGAAGATTTCTTTGTTA
TCAATCAGGACGAGAAAAGAGACTACCCCAATAACAAAGAAAAGGAATATGGCGCAGATA
GCCTGGTAGGGCACGACAGCGAAGACACCATCAACAGCAAAGAGCTCcatgaagaagaag
aagataGCGAACTAGCAGCGCCTACTCGCCCTGTCTCTCTGTTGAAACACGGAGCTACCG
AGCAAATTTCGCATCTTGCTGCTGGAAGAGTTTCTTTTCTATTGGATTCAGACACAGGCT
CATACCCTCGTCGAATATTTGTAGGAGAACAAGTGGCTAGCGTACCTTACTTATCTCTTA
CGTTGTGCCCCATGAGTACTTTACACGAGATGACCCTTCAGCATGAATTCTCATCAGAGG
ATACCAACCCGTCTAGTAGCACAAGGGGGTTATCTATCGGAGCATATACCTTGTACGATA
TGGTATTCCCCAATCCCAGAGGGGAGACTTATGGCCTTTACCGTTCCGGCGAGACTCTGG
CTCAGCTGGTCAATGCAGACGAGGAGTGGAAGAAAGCGGCAGGAGTCGAAATCGATTTCA
GGGACATAGGGGGGCATGAGACAGCTACTAAGCGGCTCCCTATAATTACGGGCGCTTTTC
TCCACTCCTCTCGTTTAGGGCAGTACAGCAGCAAATATGCACGCCTTTTGGAATTAGTGC
TAGAAGCTATCCAGAGTGGCCCGGGAAAGATTATGATCTACCATCATAGGGTAAGAATGT
CTGGCGTACTTCTGGTCCAGGAGGTACTACGAATGAATGGTTTCTTAGACGAGACCTCTG
CCCCTTTAGAAAACACCATATGCTCAATATGCGGCAAAACACGGAGGGAACACCACAGCT
CTCGAATACCTCAGCACGGTGTTGCTGACAAAGAGTTTACCCCCGCTAGGTTCATTGTGG
TGCATAGTGAGATAGACCGTGCCGTTATGAACAAAAACATCGCTCGTTTCAATTCGCCAT
CAAACGCCCAGGGCTACAAGTATCGGATTCTCTTGGGATCTAAGATTGTCCGTGAAGGAT
TTACGTTTAGGGCAGTACGATATCAGTTTATTTTATCGCTTCCCATGGACTATCCTACCC
TTATCCAGGTATTCGGCAGAGTCGTGCGAAAAAACTCTCACCTCGACTTGCCCGTGCAAG
AAAGGGACGTAAAAATTAGGGTCCTAGTCTCTACTACAGAGGGAGGGACTCCTTCACACG
AAGGCTCACGTCATGGGCCGCCACCTGTTTCACCGGAATTGCAGCGATACATTAACAAGG
GCGGTGAATACCTAGTAATCCAAAAAATAGAACAAGCTATCCGACAGTATGCCGTAGATG
GGTTCGCTAGTTATCCCAAGATCCAAAAAGCGCTTGGTACCCCCTCGGGACAAGTCGCAA
CACTGGACTCTCTGCCCTATGTCCCGGTCACCGAGGTTGGACAGCATAATTCGTCTGAAA
GAGGAGACGAGAGCCTGAATACCACTACTTTCGAAGCATACGGGTTTGCGACTCGTGAGG
TATCCCTGATAGTGGGAATGCTTAGGGTTCTTTTTCGTGCGAGACCAGTATGGACTTACT
GTGATCTCTGGAAAGCACTTAGGGAGGGGGTTGTACAAGGTGTTGACTACGACGTTTCTC
TgttagatgaaaaaaatttcgctCTCGCTATAAAGTCACTTGGACGACCAGGCGGGACCC
CCCCTACTGCAGTGCTAAACGTGGGAAGCTATTTTATTCGTTCGCTCATAGGTCCAAACA
ATGAGATTCTAATGGATGTAGAGTCGTACATTCGTGACCCCTTTATACTAGATCAGGACA
GTAGGACTGCCGTTAACACTTTTTCTTTTCCGACAGTTTCTCTGAATGTGAAGGATTACT
TGAATGAGACACAAGGGGCGGCCAGCTTCTCTGTGCAGCTCCAGTCATTCAACACGGATT
ACTTCAACCCTAGCGCCCGAGCTCCGCTGGAGTTCTCATTGATTGAACTGGGTGCGACAT
TTCATTACGCACTTTTGCGTCGCCTAGTACTACAGGATTCTCGTTCTAAGCCCCATGGCT
TTGTAACCGCAAATGACAAACTCGTAAAAGAGCTTTATCGCAAATTCCGTATTGGACTGA
CCCTGTCTGACGTAAAGAGGGGTCCGGCTTCGCAAATGTTTCGTGGTTACCCCCCTGACA
TCAAGAACCCTGACACCCTCGTTGGCTATGTAACTGGTACGGCTGTGGCGCTTTATGACC
CAAAAGGCGAAGGTTCCTGGTACAATGCTACATACTCTGATTTTGGGATAGGTAGGAGAC
ATAACGAAAACGACATAGTGGTGGGCTTTGTTTCTTCGTCTGACCATGCTTCTTTGGCAT
CAAAAAATCCTCAAGAGCAGCGCAGGGGAGCTAGTAGTTCTACCTTAATCGAGAAGGTAA
AATTTAAGATCCGTCCACCTATTCAGCAATTGCAATCCCAAGAAGGAGACATGCGTCTAC
TCACAAGAGGGGCAGTGTGTGAAACCCGGTCTCGTGTTGAGCTGGCAGATTACGCTCATC
GTTTACACATTGCCGTACAGAAAATTGCATCACGATTCGATGCAAGAAGAAGCACTCCGG
AATCAGCAGGAAACCTATGCAACCTGATTCGCCGAGATTTACTTGCTTTGGAAGCAGATT
CTCGTTCTACTGCAAATGGCATGATATCTGGCGTCAGATATCTCTATTTGTTTAATGACC
ACCCCCCTAGTTTGGCTACTATCATGTCTCACGCCTACTAACATTTCATGGGTACTCATT
GTGACTGTATTCTCGgagttttttaaatagaaaaccGAAGTTGCGAACTTATTCCTATTG
CGTCCTTTTCTACAGACTACAGAGATGCATTGGTGTGCGTTTTTCAAGTCTGTACCAAAC
ACATTACATTATTTGTTACGACGGGAACAATTCCTTAGACAAGCACCGTATACTACAAAG
TTATGTCTTTCAGAATAACACTAACTTTTGTAGTACGGTCGGATGACAACATCTTAGCTC
CAAAAATAGTTACGCACTGCATGAAAAACAGTGGTATGCGGCGTTGATTATGACACGGTC
ATGTGGATGAGCTTCTTCGAATTGATTACTACAAAGTGAATGTTGATAAACTTATCGGAG
GCAGTTACAATAATGACAATGGAAAGACATTAGTGGGTGCGGACAAATTATTGACAATAA
AGCTGATGCCTATGAGATATTAGTTAGTATATGCTGAAGTATCACAAGATAGAATCTGAC
TATTCTTTGGTTTTCATGGTCATGTGTGACAGTACATACTAAACCATAGAACATCTGGTG
AAATAAGGAAGATTTTTTCTGCATACTTTTTGTATGTTATTCGATTACAGCAGATAGTAG
TTATATGTGACTAGTTAAGAAAAGAGCTGGTTGAGCAGCGAGACAGTTGAGTAGAacgta
aaaacaaaaataatagttGCTGATAAGAATGATATACATTGCTTGCAGAAAAAATGTGCA
ATTACGCATGTGTTTCTACGTCCCCTGTTTCCAGGTAGATATGATAATTGTGATCACAAG
ACCGGTCTCTTTTCACTACCTATTGATACGAAGAAGAGCTTTTTTGAGTCCCTGCGGAGT
TCATCTCAGTGAAACTTCCCATGTACTTCTTTGAGGGTCCGTCCTACAGACTAATAGTTA
CGGTTTTGTAGTTGTAAATTTGGGATACATGAACGAAAACGAGATAAACCCTGTACTATG
TAGGACATACAGTGGTGAGCATATGGATTCGCAAATTTCTTACTGTAGAGGATTAATAGA
CCAATTGTATACAAATTAATCTCCAGTCCATGTATGGACCTTCCAAGGGAAGTGATTTTT
CGAGGAACGAGGGGCTTGGCGTAGCCTTTCGAAGAAATAGCccattatgaaaataatgga
aGGGCTCTCCAACTGATCACCACCGTATACGGTCACCTTGAAAAAATGATTCCACCGCTC
TTTTACTACACATATTATCACCAATTCACTAACGGTGAGTTTATAGCCGTCGTTGAAACT
CGCACACTATGATTGTATTTGTATGAAACCGAGTTCTATTTCCTTCCATGGAATGATTTT
TGCTGTCAGTTGTGTATAATATCCTAGAAGTATATCATCTCTAAAACTAACTTCTCAGCT
TGCACAATGTATTTAAAACTGACGTAACCCATCTCCATCGTAAGTTTACATGaaccaaat
aattattaatttttaatgttagaACAGTATTCTACGGACCAGTATAttttgtagaaaaaa
aaataagtgcaTACTTCTCTTATGCACCAGTCGCAAAAATTCCTAGGAAAACTCGTTTAT
TGTGAATAGGGATGTTACGATATTGGCTTCTTAACAAGGCGCCTTTGCCAAGAAGCCGAC
CATAACTTAGCAATACTAAACTGTAAGTGACCGGTATAACAGTTATAGGATTTACCAAAT
TATGGTATTTTTGGCAACAAAATGTATAGTCAAAATGTATAGTCAAAATGTATAGTCAAA
ATGTATAGTCAAATTGTATAGTCAAAATGTATAGTCAAATTGTATAGTCAAATTGTATAG
TCAAATTGTATGGTCAAATTGTATAACTAGTCCCGTATATTAAATGTTCTTGAAATTAAC
CGATCCTTACAGTAGTAACTAGGCAAGATATACCCATCTACCTTATCTAATTACACTGCC
TTGAGTTCCTCAAGTCCGATGTGGCAAACCCCATCTTTGAGCGACCAGTTAAAACCTCTA
TGACAAGAAACATCACCATACGAGAAGAAATCAGTTCCAAATGGAACACGTTGCGCAACT
TGATTTCATACTAAGGATTTTTCTTTGttcaattactttattttttttcttgccgTGGTG
AATAAGAATTTGCTAAGGTAATGGTTATTCCAGCAGGAACAACTGTAATATATAATTCCT
TAAATAGTAGAAATCGCAGTTCGTCAATAACTAACTGTCATATTTGGATACATTACACTT
AATGAGATACGAACAGGATGAGAACAAGAGGTTGTGATAACGTATCTAAATTCAGAcagc
agaaaaaaaattaggaatcGACaacgaaattaattattaggaATCGACTACAGCAAAGAA
AATGAGTGGACGAGGAGGGATAATTTCGCAACCATATCCGTATAGGGTACAATTTTACCG
ATATTATCATGAATCAGTAGTACCGTATAGTAACTGTTAAATGTAGTCACTACCTTGCAT
AATTTTCACGCAATGTCTTCCATGCATTGCCTCTTAATTCGACTACTGTTATCCAAACAT
GCGTTGCATTTATGGGTGAATGAGGTAACATGCGGAAACCTTATTTATCTAAGAAACTGC
GGATATATGATATCACGTGAATACTATAACGTGACACCGTGAACAAATGTTCAGAGTGTC
ATATGACCTGAGGCGTAGTTTGAATTTGATAACAAATTGTACTACACTGTAATCATTAAT
CGCAAGAAATGCTGTCTTGTTTTGTACAACAAACAAATTTACTATCCATATACGGTTTCC
TGTTTTTACACATGTTTGCTACTATTATGTATACACACTTACACACCACCAGAAATATAT
GTTAGTTTCGTTAAAAGATGGCAAATTTCCGAGGTTAGTGATAATTGTGGTTAACGTGCT
GCCCAATCACGCTTGGTgacaataaatatttgatcattGCTAGCAACAGTATGGCATGGC
AAtgtttttagtaaattaatgGCATTAGGAGCACATTTCCTAAGACCTTTAAAGAGGAGT
TCCTTTGGGTAACGATAACACCATACGTTCGGTGAGGTGTACTATGCTAATGATGTTTGA
GAACTATGTTGGTGATGGTGTCTGTAACGTTTGTAATTGTTACCgataaatttatgataa
acatGATTTGTCGGAATTGACTTACAAAGAAAGATACAGCTGAAAAGAATATAGTTACTC
ACCTTGTCCTTCAAGGAATAGTACGTTAGATTAGATATCGACAAAACGTATTATAAAGCA
ACTATGAAAGATACTGTTGTTTACCTCTGTTCTCTCCTGTCACCAAATGACAACTATTAA
CAACTTATTACTATTAACATCATTACCAAAAGGTTAGCGAATCACCACataccatttttt
tcataaataccCGTAACTGTTTTTGATAACAATGTATGTAGTGAGTAATAGCCAACGGTC
AACTGTTATAGTTAGAAATAACTGGctttaacgaaaaaatagaCCTGTGTTATTTTTCTT
GTCAAAATTCCATTCGGCGAAAAATCGTGGTAATTATTGTAAGAACGAACCGCCAAAAGA
GCCAACTAAACAAAACTTACAGAGCCCATAGTTCACTGCAGTTAGTAATCATGCAAATTA
AGTCTAGTACTGGACACAATCTGAACTCTGTTGGTAACAGTTTTTGTCGATCCGCATGTA
CGGCGAGCACAATGCGTCATTTGTTCCAATGAGAATGGCAAAAAACTCTGGATCCATTAA
CCGTGCATTGAAAGACTAACAGAATCTGTCTACAAGGTTCCAGCCAAGATCACGTTGATA
TGTTATCAAGTTAATTAGTGCAGGCCAATCCGCAACTAGCATATCTACTGCAACAGTATT
ATGAGGAAATCCGTTGACTATGTGTAGAAAATTTCGATTCTGAATAACACCAACACTATT
AGGAGACTAATTGACTCTGTTGATTAGTTTGTACAGCGCACCTTTAGTGGTCCCTTCACT
TCGTAGGCAAGCTCAGACACTTAACAACAAGTGAATAAACCTATTTACTGAATATCCACG
CAGTGTTGGTATTTTCGGATACGTGGCGTTGGCCAGTTCTACTGGAGCGAATCCTTCGGG
TATTCAGTATCTTGAGTACTTGCGTATGTATCGCTTGGCATGAAGTCGTGTGAACTGATT
TCAAAAGGCTGGTACGTGTTTTTGTCCATGATCTTGTTCAGTGATACGGTCTACATTCGT
CGAGAAATAATGTATCACGGAATTCTGAAGGTATACAAAACATTGCTCTATTTTACACGA
GTCATTGTTCGTATATTGTTGATAGTTAACAGTGGAATCATAGGGTACAAAGAGTGCTTC
GCAAAATTCATCAATGAATGTCGTGCGTCTCTATCTTTTACCGGCCGAATGCTGGCTGGT
TTAGTATCCGTGTAATGTGCTGTGTAATATAAGAGATAATGTATTGCATTGGAAGCTTAT
TGTAACCATGATTCTTTTGacgttttttttgtaatataattatattccGCATTAACTATA
GACCATGGATCCTATTTACACAGGTACTAGTAGTAACAGTTCCTTTCTCCAGAGCACAAT
AGGAAGGTATCCTGGATACTCTGGcgctattattattttggaatttttagtTATTCTTGT
TCTCTCATACGTTGTCCATTACTACAGGAACGTCACCGGAAAGAGTAGCTTCCAGAGCTG
GTATCCACAGCAGATGGGGGGAGGGCAAGCATGTTGCGAGTCATGTCTCTCAAAGGGCGA
CAACAATGTAAGCAATACTATGAGCAACGAAGAGTATCCCAATGTGGATTCTGACAAAGA
CGATCCGACTGAAGAAAAACTTGTTGCTGCCATGAACGGAAACATATAGGACGAATATTA
CGGCAAATTATACGACTATTCTATATAGTGAAGGAAATGGATAAGGAGACTCATGAGGGT
TATCATATGGAAACGAATGCTGATAGCTACTGTCATTTCTCTCGTGATCACATGCGCAGT
ATTCTATCTGCGAACGAAAGAAAATTATCATGCGTACAAATCTCTTACCAGTATAACTTT
TGATCCTTCAGGGGCGGGGGGGCCTTGCCTTACGTATATTTTTTCTGAGCCTCTCGATCG
AAATATTATCAACACATCTACTGCAGTCCTGTGGTCCTTTACCACAGATCCCGTACAAAA
GAATGAAAGCGACAGCGCCAAAGAGCTTCTTAATTCGTTGCTCAATTACCCTTTTTCTCC
AGTCTTGGAACCAGATGGGCATACCATTACTTCGAATACTATGCCTTCCCTAAAAGGGTA
CACTCTGCAACAGATAAAGACGTTGTCTGCAATTTCATTGGAAGGCAAGGGTTCCATGCG
CTTCTACGTtcggaaaaaataattacaataccGACATTGTGCCTTTGGTGGACTCACCGA
TTACAGTCACGACCAATATGGAGCAAGTTTAGGCTACCTCCTGTCTGAGACATTCCAAGA
GTCTTTTGTGACACTGTTGTAAAACAGAAAAAATATGCAAGTATCGTTACTTAGTAGTAG
TGAAACACGGTAGCATTTTACTATGAGTATGGAAGGAACATGCCGACAACACTACCGAAA
ACAATGGTAAACACCAGCGGTTAATGATACGTCCCATATCTTATTTATACCCATTATACA
TCCAGAAGATTTCCAGAAGACCTCCAGAAGGAATACTTTAACAGCATTATAATATGCTTC
TAGTTATTCGATGTTAACAAACACAATATATCGGAGTAACATAGTGTCATACCGCAAATG
AGCTATTCCTATGAGCTTTAGCGAAGTCATGTACAATATTCATTGGTTATTGTTTTCGGT
TATCTTTCATATACTTTTTGTAGGGGTAAGTTAGTTTATAGTACAATGGCTCATATGTTC
CCAAACATAGAGTGTACATCGAACGCAATCCTTTATCAATAGTAATGCCTGTTAACAACT
TCGTGTTACAACAGATACTGCTAACTAGTGTCTATAACGAGAATGAGTCACTCTCATAGT
ACAAGTCGATACGAGCATTGGGCTGCGAGTAATAGGAcagatttttttgtatacaGTTGT
CTATTATTCATCTACGTAATTGAATGACCGTCTTGCCCTAGATTCCATCTAGAACTGGAG
TAACTAGGACGAAGTCCTAGAAGGTTGTACCCATTAATTGGTTTTCGATAACTATCATTT
ATACGTTATGATTAATAGATCAATGATCGCAAAAAAATCTCTATGATTTTTCGAGGAACG
AGGAAAATTATAGAGGGAGGAGGTTCTAGGAACCTAGGTTCATAGGGCAAGACGCTCAGG
TACTACGTAGAACTGGAGTATCCCTCCGGGAAGGGATGTACCCATTAATTGGTTTTCGAT
AACCATCATTTATACGTTATGATTAATACCCAGAGGGTACGAAGTAGATCAATGgtcgca
aaaaaaaatctctagtccattatgaccttcgAAGAAGTGATTTTTCGAGGAACGAGGGGC
TTGGCGTAGCCTTTCGAAGAAATAGCCCATTCCAGTCCATTTATGGACCTTCCGAAGGAA
GTGAAATTATAGAGGTGCAAATGGCGCAGGACCTAATACTGTTGGGGTCTCCTAAACGTA
TTTGCCACCGGCATAACGCAACTTGAATTACCGTTACCTTGGCTATTAGTAAGTACCGTT
TCAAGGCTTTGACCGGTACCACTATTCTCAGGTCATTTTGTTGTATACACGTCACTTCCC
AAAATACTAAGATATCGTTACCAAAAACAGTGTGAAGAGTTATTCGTTCCATAAGTGAGA
GGTACACAGCACGGGGAATCAAAAGCAACGATAATAGTATATCTTGTTACAATGCAGTAT
TTATTGGTTAGTAGTATATTGGTAACGATGTCTACGTGTATTTATTGTGTTGCAACATAG
TATATATTTTGTTACAGCAGTATGTTTTGGTAACGATGCCCACATATTTTTGTTATCGCA
TGGTATATTTTTGTAACGATGATGTATATTTGTGTTACATCATTGTATGTTTTGGTAACG
ATGTTCACATAGTCTTGTTACCGCATgatatatttagtttttgtTGTATGAAACCATGTA
GAGATAACATGTTTTACGAGTTAGTAGAGATGTGctatttttttcaagaaattattcGTA
GGTATGAGGATCTACTTCGTATCCTAAAGGGTAGATGGAAACCCGAAGGGATTCGCTTCA
TGATTCTAGGACACATGTATCCTTACTATAGAGAGTAATGAATTTGGTAACGATATTTAT
TGAACATATATTCGTTAACGATTAACTATGTCTTGTTACGATAAAGAGTATATTGTGTTA
ATAGCAGGGATAATTGGGTAACGATGTCCACTCATCAGATTCgtttatgtaatatatgtt
TGTGTAGACATGCTTGTTAACGATGCAGTATTTCTTGTTAGGATAAAGATATATTGTGTC
AGTATTATTGATTTCTTCGGTCGTTAAAAAATACAGTTCAGTCCGTTCTGTAATTTCCGA
GACCACCGGTCCCggaaaatcacgtgactttgacGACTCCTGGTCTCTGGAATTTCTTtg
caaatcacgtgactttgacGACTCCTGGTCTCTGGAATTTCTTtgcaaatcacgtgactt
tgaaGACTTTCTGTCGTTGAAATTTTTACAGTTCAGTCCGTTCTGTAATTTCGTCATTAG
GGACACATTGCTTCGCAATGCCATGAGCTCTTGCAGCTCAACCAGCTCTGTATACTGAGC
GTCTTGCCGCTCAACCACGCTGTTAACAGAGGAGGTTCTAGGAACCTAGGTTCATAGGCC
CAAAGGGCACATACATTAACAATTACGTAGATGAATAATAGACAGATgtccacaaaaaaa
attctccactTCCTTCGGAAGGACCTATGGGCTGATTTTTCGAGGAACGAGGAAAATTAT
GGAGGGGCATTTCCTAAGACCTTTGAGCCTATGAACAGACTGTCTTGCCGTCAACCACGC
AATTGTCTTAGGAAATGTGTTTCTAATCCTAGAACCTCCTTATTTAAAGAGTCAGGCCCC
TGCTACAATCACGTGAGTTGGACGACTTCTGGTCGTTGAAATTTTACAGTTCAGTCCGTT
CAGTCCGTTCTGTATTTTTCGAATCTGAAGAACACCAATATCTTGGAGAGAAAGAGATTG
CCGCATTGATAAGTTCTATACCTCGTACCTTAAATGTCATTAGTGCGGACACttgtaaaa
atgtataaacCCCTTTACTAGGCAGGGCCTACGAAGTAAACTTCTACGCAATGTTGGGTA
TTTCCGATTCGTTTGTGTAATATATGTTTCGTTGTAGCACTGTTCGTTAACGAATTTATT
GTGTTAGTGGCATTGTGATAATAGTGGTGACGATGTCCATGCATTATAAATCGTTTGTTG
TAATATACATTTTGTTACAGTAAAGTATATGTTCGTTGTAACGATGGTATCATATATACG
TTTATGATGCATTATATGTTTTGGTAACGACGTAATGCATGTTTTGTTATAGGGACTTTA
GTAACGATGAATGAATGTATTTCGTCATAACAAAGCAATATCTTGTTGCATGGCATTTCT
TCGAGTAAGAAACTAGTAGTCGAGTAAAAAACACATATATCCTCGTTACGATACAGTATA
CGTTTTGTTATAGCGATGCATATATTGGTTGGTAACCATGGGTATTTTGTTGTATCATAG
TAATATCACTGCTAGCCTGGCATTTCTTTGGGTAAAAATAGTATACCGGCAGAGATCACG
TGAACATGTTGCGGAAAATTAGACTGCAGAGGTGCCTTAGATATCGGTtaattttcatca
ataacTGACGGGTATTATCGAACTAGTGCCTGTTAAACGTGTATATGAAAGAAATCGCAG
CCAGTTGAGCAATTCATAAAGGTAACGGTGGTAGTTAGGATCGTAGTATTCGTACACAAC
GTAggtgtttcttttaataaaatatatccgTGAACTGTCTGAACTGATTTTATATTCTGA
TAACGATGTCCACATATGACCTGTTACGGtaagaatatatttttggTAACATGTCACGGA
TCCTTTACGATAAGTATATATTGTTGGTAACGATGTCTACATACATTTTTTGGTAACGAT
GGCTACATGTATTCGTGTTAATGTGAGTAATATATTCTGGTAACGATGTCCACATATAAC
CTGTTACGATAGGCAATATATTTTTGGTAACGATATCCACGTATCTTACGataagaatat
atttttggTAACGATATCCACATGAATACGTGTTAATGTAACCACATGTAACCACATATA
ACCTGTTACTATAAGCAATATATTTTTGGTAACGATTTCTACGTGTATTCTTAGTATTAC
TCGTAATATACAATTttcacatatatttttttgctatGCGGAAAATGCCGGAGGGACATT
CTTCGTGTTGTATTGACAATGAAGCATACCGTATATCTGTTGGCGATATCTTGGTAACGA
TACATATATATCTCCTTGTTACGATAGGTGgatactgtatattttatCAAAGGCGTTCGC
ATGCATTGGTTGGTAACGATGAATGTGTTTGTTACATCACAGTATATGAGATTGTTGTGA
AGCAGTTCCAGTAATAACATGTTCATACTGCATAAATTCGCAACAGCACAGTATATATTA
CCTGAAGGGCGCTAAAAGCGTAGTAGTAATCTTCGCATTGGTTTTCGTTacgttaaataa
tatatttttggtaACGATGTAGTATAACTTTTTAGTCGTTTTTTCCTAGGAACCTTTCCG
TAATGTTTTCGGACTAGAATGCACTACAAAAAATGCGCAGCAGTACACGCTAAACTGTAG
AACAATGTAATGAAGTAAGGCAATCGTGACCCGTGGGTCACGGTCTCGTAGTTAGGCATT
CCGAGAATATATTGTATTGCACAGAGATTGCGCAGCAGTACACGCTAAACTATAACATAA
TGAAGTAGGGTAATCGTGACCAGTGGGCCACGCTTTGAAGCATACTTACTGAAACACTGC
TTTGCTTGTGCATACGAAGAAATATGGCTTCTGTTAATCTATATGGAACTAGTGGTTGGA
TCAACTGTGCGATTGGATTCATTACTAACAGTGAAGGTAACAAATATCAACTGGACTATG
GCAGGAATTTCTGCATTCGGACAGTTTTATGCCTATTTGTATGATGAGGCTAGTTACTTA
TTCGTAAAGCAATAAAACTTTAACTGGAAGAGATTATAGTGAACATGCATATTCCGAAAT
CTATCTATCTCTTGTTAGGAAAGTTAACCCTGTTTGTTCCGTCGGAATGACTTGGATTAT
TTGAGGCGGTCTAAGTCCTTAGGAAAAGAGTACATGGGATAGTAGTATCacctttacatt
ttttatctCACTTGTGAGGACATAACAGAACTTATGTGTGATTCTGCAAACGCAATGGGA
TATGACTAGTAGTATGGTGTTACAATAACCGACATAGCTTGAAGTCTGTTGCAAAGAAAC
AAATAAAGGGATTTTCTATCTGGCAAAGACTTAAAAATGTACGTTTCAGGTCGACATATA
ATGGTTACCAATGGTAACATTACTATCACAAAGAAAGGGACAACAGGATTAAAAATAGTG
TCCGATGAACAGTTTGAAATGGATGTCCTGTGTATTTGTTGAAATTCTATCGTGTGTGAT
TCTATAGTGGCAGCGGAAGAATTAATATCTGCTCCTTTCATTCAACACATGTGTTAAGCA
CTGACTCTTCCCTTCAGGTAACGACGATGTtcagccctataaaaaatctgatccgtgttt
tatctttccatgttttttccgtgaatgtatcattttcatggaatttatagccttaaatca
tggaaattttcatctcgctaacacggatatccgtgaatgtatcattttaacggaattttt
acggaagacacggagaaataatggaaatattcggataaaaattttttatagggcagtAGA
GTAGAGAagatatttacatatttttcaaGACGTTTCCTATGAAGTATGATTCGTGAAATA
AATCACTGTCAGCTGTATTCATGCCTCGTGCCCCTAAGTATAAGGCTGCGTGACATTAGT
ATAGCAATTTATcctctttaattaaaaaacatgtgATTCCTTTTGTAACTGTTTAGCAAA
AAATCAGTGACTGAGATTTCAGCCTGGCCCCCTGCCAAAATAGCCATAGGAAGAAAGGTG
CCGAGAATATCGTACAATGTGTACCTTGAACAAGTGTTTAGAGTACGCAACCTTCGTATT
TTACTGTGAGACAATTCCTGTGATAAAAGACGTAGTCCAAGGTTCACGTCTGCACATATA
ACTATAGTGCAAATAATTGTACAATATATCGTTCTATTCGACAAATCACGATTATagaat
gtttattattatgtggTAGATATATTATACACATTAGTCTATTACAGAAGGCTATATTTT
GTAAACACGGTCACTTTGTAGGGTATAAATGCACAACAAATCGACGAAAATTTACCTATG
GTTCCTGTGCTACCATTGTGGTTACAATATTACGTGttcgatataataattttcatagtt
ACTCGTGTTACACCACCATAACACTACTAGATAAACAAGGTATTGACCATAGACAAAAAG
TCAGGAAACCAGAGAGTTATGCGAGCTACTGTGTTCCTAATGTAGGAACGCACCGAAGGT
GGCTTCGCTAGTTCATAGGTTCACAATAGAATTATGTGCTACATACACGGTATTTTTTCC
ATGTGGTTATGAGCTCATTACAACTGCTAATGCGTAGAATATGGATAACAATCAACACAC
ATGAGTTGACAACAGAGTATGTTCCGATTGATAAACAGTACTGCTACATTTTGGTatgga
aatatttttggaCGATCACAAATATAGTCGTTAGACATGTGGTAACGGTATTACATACTG
TAAGAGAGAGGTGTTGTTATCCATCTAGTGATCTATAACCCTACCTTTGAATACGCAGTT
AATGAGttggtaaaaataataacttatcCATCCTATAGTGTAATAAATGTAGATCCTTCG
AAATGGTGAAACTGATATTCAACTGAACTCCAGCAGAGTCATCCGACCAGAACAGTATTC
CATTTTAGTGATCCAATAACGCATGATCGCATTGTTCATCGTTACGTAATAAATCGATTC
TTCAAATTACAGTTTACTAACAGGTTTATTCAGCGGGTTGCTTATGAGCGCATGACATAG
GGTTCTAGGGACAGAGGTCAGTGAAACTGGGCGAAGCTCGTACGTAAAATTCCTGTACAT
ATTTTCTAATGACCTACCTAGACGATAATAGTTATATCCTTGTTATCTTAGTCGTTCCAC
AAACTCGAAGGGAAATTCTCCACAACTAGGGTTTCAAACAAACGTCCATCTATTTCTACT
TTGGCATTCATTCGTCTCGTCTCTTACCAATCCCTCGCAAATTTGTCCATTTCTACTccg
tttttaatttttcattggGGTAATTTGATTCGTTATTGTGACAAGTTAGACGGTTTGGAA
TATGCTACCCAGGGGTTCTGCCGGTGATTGTGGAGTAGAgtatactattttataatagag
ACATTTCATAAGTAATACCTTTTcgttcttttttatatagtgatACCAAAGTAATAGACA
ATTCATGAACAAGATGCATCTGGAACATCTcgagaaatataaataaaaagctaTGTCCCG
ATCACATGACACTTTACACATTTGTTATGAATAAATACTACGCCACGGTCATGTGACACT
CTACACTGACCGTCTTGCCGCTCAACCACGCTTTTAACAGAGGAGGTTCTAGGAACCTAG
GTTCCTGGGTTCAGAGTATCACATGAATAATTACTACGCCACGGTCACATGATATTCCAT
CAttcataaacaaaatattgGGACACCCAAAAAATTGCTAATTACGATGGATTAGTATAc
agtttataaaaaacttattttcgCATACAAAAAAGCATAACCATATTTTGTTTAGCCATG
CAGAAATATTGAGGGATTTTTCGTCAGTGAAGTGTAACCTCTTACCCGGAATGGTTACTA
AAAAATTGGTAACTATGTCTCCGCAAtgtatttacagtatatatatttgttagcACCAAT
AAATGCCCTCCATTAGAGTATGTGCATATGATGcaatttagtataattttgcTCTTCGAG
CAGTCTCCGACTGATAACCATGTGCGcataattaataactatttGTTGGTAATGACAAAA
TGCCGATAGGTCGAAATGCCTATATGTACTATTGAAGTAGTTATTCATGCGACACACTGG
TGGAGCCACGAAGTGAACCTTCACTTTTTGCGGAAGATCCTTAATAGACTAATTTTCTTC
GTTACTCAGAAAACGCtgctataaaatatttgttactGTATCCTCTGTGATTTACGtata
ttataatgtttatacTTTTACAGTAAGTGACAAAGCACTCGAAACATCTTCATAGGCAAT
AATCGATCCACACTGCTAAAATCACAACAGTCGTCTACAAAATAGTTAAGCTAGAAAACC
TAGTTACTCTGTCATCAATTCAAGTTGTGCATTTTACGAAAATTATCGGCAAGACTTCGA
AACATCTTTTCTGTGTTTAACTGTTATATTATGTTCGCTTTTTCACCGTTATTGGAAAAT
CAATTTGCTACCATCATATGTATACTACTATAGTACTATAAGATTCCCACAAAGTAAACG
AGATACTATGTCAGTAGAAAATCTCCGTGTAACTAGGATGTGCAACATCTAACAGGGTAT
ATCTTCATATTGTATACTGAAGTAGGTAGTCGTACTACTAAACATTGGGAGGCACAAAAA
TCCCCAGGTTTTTTCTTGCTCGTATTCCACCTATTGTGTATTTTGGCTACAATGCTATGC
TTTACTCTCCCGTTTGATTGCGTCATCGACAGATTTACTACTAATACAAAAACCAAACGA
ACGGTCATAGTCGTCTTTGGTTTACTCATGTATAACCTATGAGTTCTTTCGAGACATTAT
CTATGGGGATAAACCCAGGAGATCATATATAAACCGCAACAGATAGATAACAAAGCGGAA
AATACCCAGAGGGTACGAAGTAGAATAGCACTATAAAACTTGGCATGGGAAACAATCGTT
GTGGAATATGGGAACAAAATCCGTGGGTAACTATCCCTACTTAGTAGTCCACTCCAAGAC
GTAACGTTATTCACAGTGAAGGTTATACGTGTGGAGTCGAAGTCAGCACAAGGTCTCACA
GTACTCCATATTTTTTGGACCTGTTTGAGACGAAGTATTTCATGATAGCTCGTTATAGCC
TGAAAGCGGCTTAATTTTGCAACGGTACTTCCGACAAATTTGCCCCAGTAAAAGATCCAC
TCTTTACTAAAATACATTCTCACATGGTGATATAGTCTCTGATAGAAAAGTGTTACTCCA
CATGCGCAAACATTTATCTTACACAGACGTAGTTTTTTAAGCCATAGTCGAGGTCTTTTT
TCGGCATTGCCATGAGCGTGGGCTTTAGTCGGCTTAGACGCTTGTCTCTCTGCCTCAATA
GTAGAAAatagtaacattttttttgaccTAAAGGCGTAGTTGGGCGGCAAGACACTAATG
AGAGTGCCGCATTTTACAGCTATTAGTGTTTGCAGTATGATGCCACTGGCAATGACATTC
GTCCGTGCGGCAAAAAGAAGAACAAGACAGTTTATTGCCAAACGAGCTTCATGATATTTT
GGACCGGGGATGAAAAACTTAATGGAGACAGTTGTAATAAAAGCTTTTGGCATCGATCCG
AAACGTCTAGAGTCATAAGACTGAACTCCTTGAGAAGAAACTCTTCGAGGTGCACCAACG
ACATGTGCGGCAACGCCACCACTGGTGTGCTCATTAGCTTTCTTAGCATTATCGTCGTTT
TCTGTTGTTAGCAACGAAGGGTGCGATAACTGAGCATCATGCGAATAAACTTTCCGCAGA
ATACTCGTATGTCTGACAGGGCATTTCACGGGGATTAAAGTGTTGCCCTCGTTATATAGT
TGGGCTCTAGTGAAGTCGCCCTCTTCGTGTACTAACACAGCAGTAGGaaagaaattaaca
aaaaggTCATTCCGATGAATGGAAGTACTTGTATTCAGGAACTTGCTATAAGGAGAAACA
GTGAAAGTGCTCATTCCGGGCAACCTGCAGCCGATTATGCTGAAGAAATGTGCGGCTTCC
GCATCAGGGAGAGTGATAAGCTTACCGATATTTAGTGGTAAACGGGAGATAACTTCGCAC
GTAAAACGTCTCGCCTCTTTGTAGTCacgaaaataaaagaatggaGCCTGTATGTGGAAG
TGGTAGTCCCACTTTCCGTTGTTATTTTGGCCACGCTCATCAAGTACCACTAAGTCAGTC
AAACTCCTAGGAACGTTTACACACCCAGGATAACTAGTGTGGAATACATCGAGCATTCCA
TCGAGAATGGGTTTGAGCATATTAACAATAGAAGTGCCTGACATTCTCTCAACAGACAAA
ATATATAACTCTATCATAGGACACCTGGGTTGATTAACATAGACTATCTCGGAACAGAAT
CGTAAGTGTTTAGGTAACTCGTCACAGTATTTCCAAAACGTTTCACGAGAATCAAATGCA
TGATAATCGTTTGTGATATCATTCTTGACCATGAGAGAGTTCCGGAGGGATACATGTTCC
CCATTATCTGAAAAAACTTTATTCTCGATATTCGTAAGTAACGAATCTGTGACATGGTAG
TAATTAACTGGCATATGTTTAGACCAAACTGTTTATTGCcggtaattatattttgtgtTC
CGGtgttcaattctttttttttgtttctcgAAGTGACGCACGTGTATGGTAATAGGCCGT
GCTAACATTTTAGCTATGCCAAGTTTGTTTATTTGTCGCATAAGCGACAATCGGCTCATC
GCTCCAGCAAATTCTGTCCAGATTCAAAGAACAAACCCACCACAGGAAAGTATTTGTTTT
TCAGCCGCACTTGTAACTTAAATTTACTAAAGGAATCGAGCTTATGAGTACATGGTATCT
CAATAATAAACTCGCATTAACATATCTGTTAACTAAGAACTATATTCGTATTGGTGATGT
TTCGAAAAGAATGACATTCTCACCAGTACGCATTTTCAGAGGATGCATGCCCTCTAGCCA
AGAAATAGTTCGGCAGGCAATTGGTTAGTGCGATTTTGCTGACATTAAACATCAAAGAAT
TCTCCCGTAGGTATTACACCTTATGAAAGTTTCTGCTATATTTCCAGATAAACGTCATCC
ATTTCCTCAGTGAACGCAATTTTCGTCGTGTAGCTAGTGGATACAGCTtctcttatttgt
aacaacgAAAAAAACGTTGGTTTCTATGCGATTGTTCACGATATGTTGtcctaaatatat
ttaaaaaatgataaaataggTATTATTACCAAAGGAATTTACTATGACAGAAGTGCTGGT
TTCTTTTAGCGGCACACAGGGTGAGGATTTAATTAGGTTTGTATGCAGTTTAAAACGATA
TTATGTCGAAAAAAACATACCAGTTAAGTCCAAAGAGGACCAATCTCGTGCATTCTCAAT
GTTAGAATCATGTCTGTCCGGTGAGGCATTGAATTGGTATACTACCGAGATTAAGGGCAA
AAACTGGAAACTAGGGAAAATATTGGATCTCACAGGAGTAAGTACTTTAGCCGAAATGCA
GTTAATTCCTTATCAATGTCAGTGCAATTTCATGAAGCCTGTTAACAACTACTCCCCTCC
ATTCAACAGTTCACAGATTCCGTCAGGTACATGGTACGAGAATTGGGATTATGTTGATGG
GCAACCCACTGAAGAAATTTCTCCTAAGAACTACGCTAACGCACAAACTCGCAGCGAGAT
AGTTGCGCCAGGGATTCACTTCGGGCAAGCATTATACATGCTCAGAAAGAGATTTGCTCC
AAATTCGAACTATCCCTTACTTCTTTATGTATCCACTGCCGATGGTGAAGGCCGCTTTAC
TTACCACCGTACACAAGTCGAAACGAAAATTGCGCATAAAAAAGGAGAAGGGGAGTTTCT
AGTATGTACTCACATATCTCCGGAATTAGCGGTAATCACTTCTAACACAAACCAGGCGTA
CGAAAAAATAGAATCGTGTTATGTTACATTAAATACCTGTCCACATGGACACGGAAGTAT
ATTTTactcttttaataatttcgcAGTTATAAATGTTTGCGATCGTAGTGTTTCGGATAC
CTTGCATGAACGTTTGGAAGATATTCTATGGCACTGGTTCTTTGAACACAGAGACAGTAC
TAGAACCGTATGTTCTCTGCTAACGCATAACGACACTTTATATTATCACAAAACACAAAA
ATTGTCTAGTGATAAAGGCTCCAGTGAAAATGGAGACAAAAAGGAGAATAATCGTGAAGA
AGACGAACAGCAGATATTAAAGCTTACCGGGCAAGTAAAGGACTTGTTGTCGTCTCACAA
ATGTCAAGAAGCACAAATTCAAACACAGATACAAATGGTAACACAGTTAGAATCGGAAAT
AGAATGTCTTAAGAAAGAAATAGAGACCAAGGATTCAATGATTAAAGAGTATCAACAACG
AGAAAAACGCCtcaaagaattatataaataaatggcAATGACTGTTTCGGGTAAGGATAA
TCAGATGTTGCGTTAAAGTAGAATGGTATGAAATTATTCCATGCCAGTAAGTATTTGTAT
CGTATATCACAGGGTAAGTGTAGATGTTATTGACCACGTAGCAGCTAAGGTTTTTAAAAA
CCGAGTTAGTATTAGTTTTCGGTAATATCCTAGTCAATGAAGAAAGAACACTGGCATTTC
ATGTTAGTTGGTTTATAAATCTGTAATTGAAAGAGCGGACAAAGCGTACAGTATTAGTTG
ACCATGCAATCTGAATGTATACGAATAAGTATAGGACACGTATTGGTTGTATTCCATTGA
GCACTGCATATATTACGAAAATAGGTCAGTATAACGCAATAATCTCTACATATCCATAAT
AGCTTGTTTTACTTTGTTTCTTTATTTGGTTTTACTAAAGGATATTTTTGTGGAGTCTGT
TCTATTATTTTATGCTATCTACAGTGCCGAGACGTTCCCATCAGTTAGGAACACACTGTT
TCTATGAGAGtataaactgtactgtacggtcagctaaactgtactgtacgataaataaaa
aatgaaatgtataTAATTGGTTAAATGCGGGTGAAATATTTTCGTACAATAGAGTTTATC
TATTTACTTTTTCTATGATGGTAATCATATTGAAGTGAGGGTTTTACTTTATACGTAATA
ACGTGGAAGTAATAAAACGAACTGGAGATAATTAAAAGGATGAGTACGAATGCAGAAGAG
AGACAAGGATTTTCCTCGAACACACTACATTTCAACGGAACTACACGGTTTAGCATACCC
GCTTCGAACGATAAAAAGTTCACACTAAATGATGGGATGAAAAGTTTGTACAACGAATAT
AAGGAGTGGGACCGTGCAGCACGAGTTCAGAAAAAAAGGTTTCGTTTTAATCCTAGATTG
TCAATAATTGTGGAAGAATCAGTGGAAAACAAACAAGAACACGACAAGTAGCACAGGTCT
ACTTATGTAGATAAACCCAATTCTCTCCTcgtatttacatattttttatcgtttgaataa
aatgaaataacagaCCCATGGCATAACGTTAGTATTTCATCGAATATGAAACGTGAAGAG
CCGCCCACTGAAACAAACTTCCACATATCGTCATAACAATAATAAGCAACGCCATTTTCT
TTGATAGCGTTTACTAAAAGCCATATTTACTCTAGTACAATGGTTACCTCACATTCCTAA
ACATCCAGAGTATGAGATAAAAGCAGTCATCGGCGGAATCTTGTGAATTTTGACTCCCTG
TAATGCCCCTGCATTTGTGGCTTAACCTATGGCCAGAGATAATAGAGACtatgtttctaa
aaaaagatgGTCACACAGATATTGACAGAATTTCCAGAAACTAAAAATCCTTGTCTTTTG
GGTGCGTGCATTCCTCGAAGGGGTGATTATGGAATATATACGCAAAGTCACATCAGAGGT
TGCTTAGTAAAACACATTGAtcctaattattaaataatagcgTTGTGAAATATTACTGGC
GCTAGTTGCGTTATTACAAAATTGAATCATTTACTGTTACATTTACCATGGATTTGCTTA
AGACTAACCACAATATCATAGGTGATATCCTTTCTTTGATAGAAACTGTTGAAAAAATCG
AAGAACGTGTTAATTCTGTAGAAAATAAGGTTAGTAAGATGGAATTGGCACACCGTTCGC
AAGAAAAGCGATTATACGGTATGTTTTATTCCATAATAAACAACATACGACAACAAATTT
CTGTGCCATTGGCAGATGAATACCAAGTCACAATCAATAGCAATGGGATGGATGACCCCA
GTGCGGTTGATCCTATAGTACTTTATTTGACCACGGATAGTAAGGAACTATGTATCTACG
ATAAGAATACGAATTGTATCACACGCTTTTTAACAGAAAGTTGTCACGAAAGCGTTGCGT
GTATAAAGACAGAAAGATATGAAATCCTTTACACCCTTAAAGAAGACGACAACCGACCTC
TAAACAAGACGCTGAACTTAATCGCACGTAGTTGTAAACATTTGCGAACTATTCTTTGTA
ATGCCAAAGGCCCTGCCATTATACGAATGAACAAGTGTATCCCATCAAAATGCAATAAAC
ACATACCCGTTGATGTccacaaatattttatatcagaACTCGGGAAAAACATTAGAAAAG
GAACCGTagaatattttagataatatcTGAGGGTGCACTAACATGGGAATAAGAAAAGTG
AAATACATGAACATATAGATAGATGTAAGTTTTCTATCGAATGCATATTTTACGCACAAA
TTTCTCGGTTGTCTTTTGGCCATAACAAGGGTTCGCATATCgtgtgaatttttttcaaca
atcAATCCACAGAGCTCCTAATAGCATGCCGTCCCGACTATTCAACCTGTGCAGTAGATA
ACGATAGCTTGGCTAATCATTAACTGTCACATGAAATACCTAGTAGCAGCCTTAAATATT
TCACTTCGTGGGCAAAGCCCAAATTTTGTACTAAGGAAACCAAGAAACTAGTCATAGGTT
TTTTGACCGTTACACAGCGTCCCAAGCAAGAATATCTAATGCTTTTATGGATACTTATAC
GCAAACTTAAAAAGTACTAGGTATTCAAAATGTCCATTTGTCGATAATCTGTAAAAAGTT
GGTCTATCAGGATGTTCAAGGAACTAGTCCTATTAGACTAATATTTCACAACCTATGCGC
CTTTCTTTTTTCGGAGCTCAGACGGAATCCTTTTACCTAGGATCATAAAAGTGGTACAAT
GTTACACACGTGGTTAACAAATTATCTCATAGGTTCACAGACGATTAGTCTATATCACTG
AGGACCGTTTCTTAACTACTACTTGGCTAGTACAGAAAGGAGCGGTTCCGTTATAAAAAT
ATGCTAGAATCCGTACTAATCAATTACGCCACTAACAACAGTTATGATAGTTATCGTTGT
ACTGGAGTCATCGTTTTTTATAACCCCCCAAAGATAGACATGCTGTTTTCTATGAAATTA
TACAACAATGTCCTTACTGTGCGGTAGTATATGTTAATCTGTTTTACTGCCAGAGTTATT
CTCCGACTAGAACACCGAAAGTACTGAGTAACTCCACatgagaaaaataaataccGTATT
AAAATGGAGTGCTTCAGTCTACTTCGAAGAATTCATTGCGAACCAATACCCTCTAGGGAT
TCACAATTCTCACCATAAGTTGTTACGTGACGACGGGCGAGGAAAATTATTTGGCGTTCT
CGATGGAGCCGTGCTTCCGCATATCGTAGTAAGCCGTTCTTAACTGAAACCTGTTTACGA
AAGTTGATGGAACAGACAGTGAACAGGAATAATATGGTTGAGTGACTTAACTTTTTTACG
TTTATACCTTTGTTTCTGTTCCGAAGGATGCTGCCAATAATTTCGCCTACTATGGCAGTT
ACTTCTAGCCGCAGTGTTGGAGAGCCGTGATTCGCATTTTAGCTACATAAGGTGTTATCT
GGTCAATAAAAACTACTCTATAATCTTTATTCGtattaacaaattcttttactttccCGT
TATCCCATGGGATCACATATGCGCAATGGGTACCACCAATTAATACCTTGATTGCGTTTG
GATCGTACTGATTATTGGGTTCAAATTCCAGAGAAACAATGtcttcttttttatacttGT
GGTTTCCACGTATTTTTGTGCCTATAACGAGAAAATCCATTTGCATAGAACACTAGACCG
GAAGTGCTCTATAATTATCCGTTaacatgttttttaataatttcaaatatcttTCTGTCA
ACAAATTCGGAGTACAATACACTAGTACATGtttcatgaaaaaaatgtattcgTTTCGCC
CTGGGCTTTGCCCTGAGCGTCTTGCCGCTCAACCACGCCTATTGATCATAAcgtaaaata
attgttatcGATGACCAATTAATGTATATCTCTTCCCGGAGGTCATTCCAGTTCTACTTC
GTACCCGGAGGGTATTAATCATAACGTATAAATGATGGTTATCGAAAACCAATTAATAGG
TACATCCCTTCCCGGAGGGTTACTCCAGTTCTACTTCGTACCCAAAGGGTAGATGGAATC
TACGTAGTACCCGGAGGGTAGGGCAAGAGCCCTTGGCTGGGTAAAACCCACGGTCAGGTA
GGACTTCCTCTCgaattataaaacatttgGTTTTATGGGAAGTGAGTCTAAGAGGTGAGG
AActtgaagttaaaaaaatgtggCGCAGCTACACCGGAAAAATTTCGGCAGGTGTGACAT
CTGGGTCACACCTAAGAAGAAATGCGGCGCAGTCATAGTAGAATATAATAGTCGTAGCAC
GTAGTACCTAGAAGTGTTAATGAAATGAACATAACATATAGAATGTAAGTTATTATGTGT
TTTACGATCAGTCTGTCAAATCTAACCATCGAAACCGCATCATTTTTTACCAAGTTTCgt
acaatttataaatgctTATTTGTGACAGTAGGAACAGTTCCTAACCCCTCCAGGTATTTC
CCTCCATTATTTTCCTCAAATCAGCCCATTCCATGAAGTTATGGAGGGGTAGAACTTCCC
ATTCAAAGCTCTTAGGAATGTGTTCCTAATGTCATAACGTAGAATTGATTGTTATCTATA
ACCAATTAATGGGTACATTCCTTCCCGGAGGGTCAATCCGGTTCTACATTAGGAACAGTT
CATAACACCTCCAGGCATTCCTAATACCTTTGCGGGGTTGAGCGGCAAGAGCCCCTCCAT
TATTTTTCTCGTTCCTCGAAAAATCACTTCCTTCGGAAGGTCCATAAATGGACTGGAGAT
TATTTTGGGTGTAGCACAGTCTCCGACTGCATACAATTTGTCTATTGATCATATACAGTA
GGAAAATTGCGAATCAATATGtatacgaaaaaaattctgtatGAATTTCGAGAGAAGTGA
GAAATTTATACAGGGGCAAAGCCCACGGTCAGGTAGAGCCTAGGGCAAGAGTAGAACCAC
CTGCAGGGTGCGCTCAGGGTATTGGTCCACGTACACATTCAAATTAAAAGATATCAACAG
GTTCCCAATCCTCACCCTCATGATTCCGTACAGAAATTTATCTGCATGAGACGATTCAGT
gcatataaattacaaatcagACCCTTTATCACAAAATCCCCGTACATTCGTCATTAAGTC
CCGAATTGTGATGAATTTATGGCGTTACGTATCTCTATGAGGTGAGGTGAACAGTTGATG
AAGTCTTCGGGCAAGGACATCAGAATACACGGGATTTTCGTTCCTGACCATAATGTTTCC
TAGTGTTGGATGTATGAGTTACATATAATGGCGTTTGTACAAATTAAGGGAAATAGAAGT
GCTCAGATCACATAACCTTGAGACGTGTCGGCCGTGAACTGGAAGTTTCTACTCTTTCCA
TGTAGACCCATGATGTATTGCAGCAACCCGCATAGAAGAATATGGGACAAGATACCCGGA
AAGTTAATTTACAACAGATTTTACGAGGGCTACATACTGCTTTCACGACTGCGTTACATA
TAGTTTGACTGAAGGGGACGAATACAACGAAACCGAATAGGGATACGCATTCTTCTCTTG
GTCACATAGATAGTGACTTGTTGTGGAATTCGTGGAACTGCTCTATTTAGTCCTCCTACA
CTTACTTTGGGCTCCAACAAGACTTCATCATGCGGTTTACTTGGGTTGGAAGGTTTAACC
TCAACATGATGCCCTATTTTCCTGTTAATGTATGTGTCCAACTTCGGGCTGCCGGTATTA
CAGTtctgaattattatatggtCGCCAGACGAGAGGTGTTTTGCCGGTACCGCAAATGAT
ATAAAGGGACCAGGATACGGAGAATCATCTATTGCCATGACTATGTTGTAATACACATCT
GGCAAAAAACGGATAGGATAGTCTGGATTACGAAACACTAGAGTGATGTTCTGCATTTCC
CGTAATGGTTCTGAGAAATGGTACTTGCTGTCCAACACATGGTGCGTTTCAGTGAAGCGT
TTCTTGTCCTCTATCTGGTCAAAATCCGGCATAAACTCGAAGTGGTGTTTTTTCCCCTCT
GGTCCATAGTACGACTGCGATCCTGCTTCTTTAATCTCTATAGTAAAACGCCCCCCAAAT
GGGAGGTCAGAGACTTCCGGTGCGAGGCCACCTTCTAATGAATCCTTCAGTAACAATATT
AGAGTATCCTTTTGAGGAGGACTCGCCAGTATTGCAGGTATTTTTTCACGGTGTGGTTCC
AGTGTCGGCAGGTAGAAACGGCCAATTTCTATACTGCTTACATTGACAATGTCTTCTCTC
ACGCTAATAGCTTTTTTGTTGAGCCCACCTTTACTTAGATTCCACATGAATTCACCCTCT
TCTACATGAGAGCCCGGTGATTTATAGAATGTGTCTAGGACAACATTGATGTCCATTGTC
TTGAACATTTGCGACCCGTTTTTTGTTTGGTACTGCATCATTTAGTTAAATCAAACACTG
CAATTTATCCTAAGTAAATAAACTTTTGCACACAGTTATAAACAGAAACGTGAATAGACA
GACCATCTATGTGGTTTCGAAGGTGGACTAAGTGCACACAATATAGGTATGCTCCTTAAA
GTTATCTTGACGGAGATTTGCTCTTACGGAACAAAAGTAAGACTCAGTAGATATcagtaa
attttgtaataagcCTTCCAGTCGACGATTAAATCAGTTCTTCGAAAAGTCCTAGACTGT
TTTCGGGCAGAGGTATGGAGTGTCTATAAGATACCTGATGAGTACCATAACTGTATGGAT
TATTTCTTCACGTTGCTAACTAGACTTCTTAGTTGATATCTAGTACTCTCCCGCTGTCTT
TTCTTGTTTGTCAACGTTATTTCCATGTCGTCCACAAATACCTGCAGTTAATAACAACTG
ATACATGTTTGATACGTAAGCTAATGTCTTTCTATTTCGTCTCACATAACCCAGCATCGT
TACCAGAGATACCATGGCAATTATTTTTTCGGGACATAGCATATCAGATACACGAGAAGT
GTGCTAGCGTTTTTTCAAATGTTACTTCGTGAACCCTTTCTTGTCTTATAGATGACCGTA
GATGATGTTATTGGTCTACTAACAATAACTGAGAAGAAATTATAACACAAAAGATTGCTA
CGCTCTTGTCTCCACTCACATTAAGTCCGTGCATTGATACACATCGTCTACGTGAAAATT
ACCTGAAGGGCGCTAAAAGCGTAATCTTACCGGTATTAGTATGATTGCTGCGAAGTTAGT
AATGATATGTATAATGCGATAAGCCTTTATTGGCACATGCGGTTGCATTATGGTCATGTA
AGTATACTATTTTTCTTATACCATTCGTGCGTTACATGAATTCATCGTTCTAACGGTCAG
GTGATCTATTTAACTTGTCTATATCGAGCACATGTATTATGACTTATTGGCTGAGTATGA
ATTAAGTACCTTTCGAAATAGCCttactaatatatttccttCGAAATTACCCAGACATCT
TTTAAGCTATAGACTTTGCGTCGACACCATTTCTCATTTTTTACGGATCATATGTCACTG
GGTGCCGAGCAATCCCACGAAGCCATCCAAGACAGTTTTATTATACGAATTTAGTCTCTT
TTTGGTTTGTTTTTCATTTGAACTAATGTAACCTTTGTTAAAGAATGGGATGCGAAACAG
AAAACTATCGCTGTCCAACGAGACAAAAACAACAGGTACAGAGTGCCGGCCCAAAGAGTC
ATAATTTATCAGTAGAAGATGTATACGACAAAAGGGAATTATCTACGAAATTAGTTGTTA
AGGATCACAATGCAGACATGTATAGGGTTTTTCACTCACGTGAAGAGTTTTGGAGGTTCA
ATGACAGCGTATCCGAACACTTAAGATCCTTTTCTGAAGTAGTATACGAGGACTCACCCC
AGTTCCTTAGAATACACGTAGAGTTTGATTCTCTCCACAAGCTTCCCGGGACAAAAATCG
TTAATTTGCTGGGACAGATTCTTGACGGGATGATAGAAGTGCTTCGTGTTAAATACAGTG
GAATAACGAATGCGCCTAAATCTCTATCCGATTTTGCAGTCATGGAAGAGTATGGTCAGA
ATAGTCATGGTTACTGGACAAATGATTTTCACGTACAAGCTACTTCATTTGTATTTACCG
ACTATAAAGAGGTCAAGGAGTTCACCCACCACGTCCGTTTAAGTCTGCCAACGGAAGTTG
GACGATTCGTTAGTATCCAATACAATGACCCTATTCAACTAATTCCCATACTAGGGTCTA
CGTGTCCTAAAGAATTATTGCACAAGAAGATTTCTCGACTTAGTCAATTCTTGGGGACAA
CTGTCGATATCCACAGGAACGAATTATTCGTTAAAAAGTTTCCGGATGTGGACCACATTG
TTCATTATACACCAATAGTCGACAGTGGCACACACAATAAATGCGCTCTAGCTACACAAA
GTGTACAGAGTAGTTCACCCATTATGCATGAATCTATGAAAGTTGAGGGTCTTCACGGTG
CGATTAGTGGAAACGACTTTACTATCCAACAAACTTCTCCATCGTCGAAACAGGATGATA
GCAGGAAAGAACCGTTACAGAACAAACCTATTCGTGATGAAAAACAATCCGACAATACCA
GTGCGACTTCAAGGGGAGTTACGATTACAACGTTGGCGTTAAAAAAACATCTGCCTTCGA
ACGATAATCACCATGCCGTTGTAATAAACTGTTTAGTTCTGTTTTTCTTTATTGCAAATG
AGATCAAACGAAGTAACACAAGAGAAATGCAGGGACAGCAGGGAGGAACACATGGCACTA
GATCGAGGATACCACAGAAGAAAAAGAATGATATGTTGGAGAGACAACGGCATCAACGGC
AACATAATGGGAGTGCGAAAGTTCGCAAGAACCTTGGGTGCTCCATTTCCCCTAGAAACT
TAGTTCCTACCTTAGGAACACATTGCGAAGAAATACCCTCCAGGCATTTCCTAAGGCCTT
TGAGCACATCCTTTGGGTGGTTTTGCTTGATCTCACTTGTtcatagtattttatatatac
agagTACTAGTAAAACAAGATCATATCCCGTTGCTCCTATGGTTTTATCAATTACACCAT
CGTGCCAATCATACCAATTCAATCCACCATGAACAACAATGTAACAGATGTGTGTTAGTC
CCGGAAACGATTAAGGCCGTGAAGAAACGATAACATGCTAGCTTAATAAAATAGGGGAGT
AATTATCGGATGGTCAAAAATGGGGGGATTACGTTCATCCAAAAAATAGGGGGTTTTTGT
GTCTACTTCAGAGTAGAACATATTTTGTTGTTTATCAACACATGTACTGAATCGAAAATA
GGGCGTCTAACGTACTACATCATGTTTGTCCTTTTTTTAGACTACGTTACTAATAACTCT
ATACGAATAGCAGCTTGCGACTAATGTGTTGCATGCTATCAATACACGTAACCTATAAAT
GTTTCCAAGGTATTTTTATTGGCTTTAAATTTCCTTCGGAACTCTTTGAGAACACCAATT
TTGTGGAACATATCCggttattttatatgaaactTGTCTAGTACCGCTGTCTTTCTCATA
AGACGGTACCACTATTACTCAAAtcctatttttatttgttacacGCACAAGAATGAAGCA
ACTTCTCCAAAATTTCCTACTTACTATTCTCATAACATACTACTATAAAGCGATGCTTTT
CATTGCATATAAGATAAGGTTTTGGTGCGATTAGTAAAAGTATAGTCCTCATTTCGTAGA
TCAAATGTAGCGCAGTAAGTCACGTTACACTCTACACTATGGAAAAGAGTATCACGTGAT
CAACATAAACTCGGTCTCATTACGCTTACTTTTCGTTAACGTAACATTTACTTCTTAGGT
CCATAGACTAATTATCATCCACGcttttttattcattgttCAACTCGTTATTCACAAAGT
TCCATATTATGAATACTAAAGATGGTGTGAGATGTAGTGTAGATGGCATATCCCATCAAC
AGAAGATTAATTCGTTCCTGTTGCGATTTGCTCATCCTAACTTGACATTGCATAAAAAGA
GTTTCAAATACTCAGGTAATTTCTCCAGTAGTTTTTGTGTTCGACAATCAGATACATGAA
TAATTCAACCTTACATCATGACATGTGTGTGCATAATAATAGAGTGGTACGAAAGTGAAA
AGACAAATATCAGTTTCGTGTGTAACCAGACCCACCCGAAAAGATATGTGTTGAAATAAG
GTAATCGTGAACAGTTTGGTCACTATCTAGTTGTAGAACAATTTTCGAATAGTCGTACAA
TATGAATGAACACTTGACAAACTTAGTCGGAGAATACTCGAAGAGTACTTATTCTTCCGC
AGTCGCCTATATAGTAAATATCATGCTCATTTTTGGTATGGCCCGGGTCGAAATTTTAGT
CACGTGACTTTGACCTGCCCTATGTGCACCTGCAGCGCAGCTGTCTACGTTATTCCTCCT
GTTGTCCACTAATAATCAATTCCGCAGCTGCCTATGTTATTCCTCCCTTCGGGACATGCA
TTCCACGTCTACGTTTCGACCGGGGGCCCAGCCAAAACATTCATAAGAAGTGGTTAGTAA
ATGCTTTCCATAGCCTGTTGATTTTAGCGACTCATGAGCTAAAGATTTCCGAGACAGCGC
TGTCCCGGAAAATACATACCATGGACAGACTTGTTGAGCGATTTCTCTAACAATACAATG
TGgtcaattgataatttttctcTTACATAGGAGATACGCAGCAGTGAATTCTAAATGGTG
AAAGGCAACACTTTCGAATAGGTTGTACTACACATGTGGGGCCGTAACAAACTTACTGAT
TTTATTACGTAGGCATACACAGGAAATAGAGAATGACGTATCCGTTCTGTTCAGATTATC
TTCAAAGAACTGCCTTCATTCTTAACTCATATCCTGTATACAATGCATATTGTTTGCcac
atatatatttgtaattcgAGTTACTAAGTGTAAAGGCTCAGCTGCATGCGGACTGATACA
ATTCTGTATTCCGTAAAATCTCACCTCTTATTGTGTCACATTCCTTCGGAATACCCGGTA
GACACTTGTGATCTTTCTTAGCTTTTGCTCTTACGTATTTCGGGCGTGGAGTTATACTAT
TAACGTTACAAGTGAATGTTGTAATAACATTTTACATCCAGTGGTCATGTATTAAGTGTA
CTTTGTTGAAGTATACTTTGTCGAACATACTTATTAATCGACTAGTACTATAGAATTTTT
TCGTTATAGCTTTATTGTAGATACTCATTTCCTTGTCCCAGCATGATATATCTTAGTCTT
TGTTTCATGGGGACCATGTAGAGATAAACGTATTTTACGAGTTGGTACCGTATGTGTTAG
GCCATACCTATGaagtaaattttttccaaGAAATCATTCGTGGGTATGAGAATCTACTTC
GTACCAGGAGGGTAGATGAAAACCTGAAGGGATTTGTTTCACGAATAGGGCACATATATC
TTTGTTATAGTGAAAAATATTCGATAACGATATTTGCAGAACATATATTAGTTAACAATG
CAGTATTGTCTTGTTACGGTAAAGGATACAATGGTGGAAAAAGGAAGAGGTAAAATACGC
ACCCTTCTGGTTgtcttactaaaaaaatagtCAAAAACTATCTAATATGGCCATTTTCAC
ACATAAGCATTTTGCCCTAGGCTCTACCTACGAAGTAGAATAGAATGAATATACCCATTA
ATTGGTTATCGATAACAATCATTTATACATTGAGGACAAAAAGCATGTTAAGGCAACAAG
AGCCCTCTCACTTCTCCTAGAAACGTAGGTTTCTACTCCGTACCCTCTGGGTAGAACTTC
CTTTAAAGGTTTTAGGAAATATGTTACTAAGTCTAAAGACTAATTTTCTTCATTCCTCAG
AAAAAACACGGAGATTTTTTTGTTCACAATTTGTCTATTAACATCTACATGAGCGTCTTG
CCCTACCCTCCGGGTACTACGTAGATTCCATCTACCCATAGGGTACTACGTAGAACTGGA
GTAACCTTAGGAACAGTGGAACCCCTTCAGGCATTTCCTAAGACCTTTGCAGAGGAAGTT
CCCTCCGGGGGGAGGGGTGTACCCATTAAGTGGTTTTCGATAACCATCATTTATACGTTA
TGATTAATAGATCAATGGTTGCAAAAAAATCTCTATGATTTGTCGAGGAACGAGGGAAAT
TATAGAGGGAAATGCCTGAAGGGTATTGCGAAGCAATGTGTTCCTAATCCATGAATTTAC
CTGAAGGGCGTTAAAGCGTACAATGCAAATCCCACGGTCATTTTACACGAGAAAAATCTC
CAGTTCATGGAATTCCCATATTTACAGAGCCTAAAAAATGTCCCGATGTAGCTCTTGATA
ACCTCAATAGTGTGGTTAGAATTATTCGCTAATAATTAGGCATTCATATGACATTATAGT
TGTGTTTTGGCCACATGTGTACATAACAGGAAAATAATTAGTAGTGTTAGAAGTGGTCGC
AGTCAAACGTAATAACTTCTGCGGCTATATGTGCAGTAACACGTGATTAGTCAACTTTTA
ATATAGCATAATGTTTCAATTAAAGGACGAGACAAGAAACTTCAGCCTCAATTCTGTTAC
AACTCTTTAAGGGTATTCccttaaaattatgataaccAGTTAAGTTGGGTAACGTGCCAT
AATTATGTAAGCATCATATGACACTCTTAACATTTGTTCAGAGTATCACATGACAAATGT
catatgatctttttttatattacctaCAAATTTTCGTGTTGAACGGTGTAGGAATTATCC
AATTACTTGAGCGGTGCTTAGCCTCGTTGACAATAGTCTCGAGTGTCATTCAGAGGGGAT
GGAAAAGGATCCCATTAATATGATTATGTTGTTAGTTCTAGCTTACCGGAAAAAACAGAG
AATGCTACTCCTTTGTAAACGGCTAGTTGGGAATAAAAAGGATGACATATTCCGAATTGC
CAATCGagactaaatttatttaagtgTCTGAGCTCGCTGCTTACAAAGTGGAGGCCAGGA
AATCAAGAAGAGAACCAAGAAGAGAAGATGTACTCGTTTACTTTTTTTCGTAAGTTTTAC
GGCTGCAATGTAACAGAATACCGGTATTTCCTTGGAATACTGCAACCCTCATTACCAAAT
TCATACACAGCAACTTTGATTTctagtattatatatagacAACAGAAAATATGTGAACGT
AGTTATTACGGAGGTAGTACTCTCCATGCCAAAATATAGTGTTAGCACCGTCACAATTTC
GCTGTTGTTGACCCCAGATAATTAATGTGACATTTGTCGATTGATCATGACAGAGTGATA
CCACTTTGATCGAGGACACCTTGCGATTATAAATTTACTCGAGGGTTAGTTCATAACATT
GGTCGATATCCATGACATCATCAATATATAATGATAGATTTGGGTTTATTCCGTTCTTTT
AAGTGAACACTGATCCTATCACATTAAATCAGTCGAAGACTGCTCAAAGAGCACGTTCAC
TGTTAATAACAAATTCCCTTGTAAAGGGTGTAAAGTGTACAAAGGTTCTGCTCAAAAAAG
CTCACCGCcatagttttaataaataacttggGAACTTTGTTTTTGATATATTGTATTCTG
CAGACGGAGACTGGGCTACGCCTAATCTGACATGAAGTAGTTGAAGCGTAGTGCTCATCG
ATTTGTTCTATCGTATCAAAGGAAAATTCTTGTACGTAAGCAACGAGGAAATTCTTGGTG
CTTGcgtgttattaattattatcgcCGACTCTATTTCTTCAGATTGTGATCACGGAGTCA
TCTGAATCTATgggatacggaattgtgcaatAATCGTTAAGTGGATAAGGTCATATCATG
TGACATCGATACCCTTGGGTCCCATATCACGGGGAAAGTTACGTAACTCTGATATAGGAT
AAGACTGTTGATATCTCATCTTAGTAACAGTTATCTATGATCTATTTTTTACGCTACTGC
AACGGACAGCAATATCATTCCAGGGAATATATGAATAGCTTTGTGTGTTAGCTAATGAAT
ATGTAAAATCAATGTTTTTTGCATATCAAAGAGAAAAGGGTACAAGAagatagataaaaa
atttggacCAATCGTAATTCTCAAATTCTATCCTAGATAGTTGGCTTCAGATGACAGTAC
CCACGTGAAGAGAGAAacgcaacaaaaaaaatgaaaaggacAGGGGGCATTCGATCAcac
ttaattaatttttcgtaTACGAGGTGCAGAAAACAGTCAACTCGTCTCTCCGCACTAGTC
AGTATTCTTCTAAGGAGCGAAGTGTACCCCAAGGGAACTTCCTTATTAGAAACGCATTTC
CTAAGACCTTTGAAGAGGAAATACCTGAAGGGTATTGCTTCCCTAATTCGGGATTCGTGA
ATTTCTATACGTAGCCTTAATAAGTCCGGGAATGCAGTAAACGAAAAACATAGTTTTGTA
GTCAGGCTATGCGACATTGACTGAAATTCTATTCGTTTGTTTATACTAGGACATGGAGAT
AAACACCTCTAATTTATAGTTCCAACTAAACTAACTATAATGCTAACACAACAGGGCAAT
AAAGTACAACAATAAGTAGATACGGATCctataaagaatttctttcttttatagtaGATA
CGGATCctataaagattttttctttcttttatagtaaactACTTCGTGTCTAGTGCGTTG
TGCTTTTTTTCGGGGTGGAAGGTCAGCATTACAAGTATCGGGGTTTTCTTGCTCTTTTTG
CCGTTTCGGGTAATCGATATAATGGGTCTGAATATACGGGCTACTGGATCTGTCCGTTCC
AGGAATCAGGGTCGACAAGTACAATGCCCTAAACCTTTTATTGGCTTCCTGAATAAAGGT
AGGTTTGGAGCTGTCTACGGTGCCGTTGGACCGATATACTTTCCTCCAGCGAAGATTGAA
TCGTTGACAGATTCTGTCCAAGTCTTGCTCATGTTCTTTACTAACACGGTAGCCCCTACT
CAAGCGTGCCTCAATAACACGCCCATCCTTGTCTTTTTTCTTGACAATCTTTCCGTACTC
TTGTTGGTTAATAAGGGTCAACGTACCAGAAAGCCGTTCCATGGGAGTAGCATCTAAACC
CACATATCCGCCCTTCTTAACTTCGATCATAGGCGGTACCCCATTGTGTGTCTCCAGCCA
ATGCTCCAGGAAACGCATACACTCGTTCCAGGGATAGGGCCCTTCTACGCCATAGGGTAT
CCATCCTTTTAGGGATTCCAGCTGACGAAGCTGATATGGTTCGAGCTTAGTGGGTTTCCC
ATCCCTGTAAGCCGTGTACTCCTTCTTGCAGAAGTTGTAGAAGTTGTGGAAAGATGCTTT
GGCTGTCCCAATAGCAAGGTACTCGACTGTTTTGGGGTAACGGTTGCATTTCTCGACAAG
GTGTTTAAGACGAGCGAAAGCTTTATCCCACGGAATATTCTGGATGCGTAGCAGTCTCTC
GACAGGTTGTTTGGCACAGCTCGTCCCGTACCGAATGACACGGTGAAAGGCGGCCAAGAA
CTGGGACCGATGAAAGCTTTGGAGCCGAAGATTGCGTGTACCCAGGCACTCTATCGGGTA
GGGAACATTCGTAGGATCCATGAGGTAATCGAACAGTCTAGGGTCTTCGTTTAACAGCGC
ATCGACAAAGGGTACGATGCTGGCATACCTTTTCAGGTTAGTAGAGTCTTCGACCTCTTT
TCTGGGGTCAAAGCATACCGGGATGAAAATAGTAGAAGGAGGTTTCCCTTCCACACGATT
AAGTGGACGACATATGCTCTGGATGATGTCACGTGAGCTATGGCGAGGCGAAGCAAAAAA
TACGCCATTGAGCATAGGGATTTCTACCCCTTCTTGGAAAAGCCTACAGTTGAAGAGGAC
AGCTCGTACACCGGGGACAGAAAATCGCTTCAAAACGGCAGAAACATCGGCACTCTTCAT
CCTAGAGTGCGCTATCAGGGCCTCGAACGAATGACAGGTAGAGCCTAGGGCCCTAGAGAG
CTCTTCGGCATGGCGTATATTACGGCAGAAAACTAGCAGCTTGTCCACACACTCCATGGC
GGCGACTATTTGAGAAGACAACGCAGCATGCTCGGGCATTAGTTCCGGTGAGACTCCGAC
TACTATTTTGAGGTTGAAGTCGTTGACATATTTTGCCGAAATCCCCTGGCCGAGGTGGTA
CTTATACGCAATACCGCCGAACAGCTCCTTACTTTTCATAGACAAGGCCCCCTCGTACGC
TGGGGTTGCTGTCATGTACAGCCTGCGACCCTGACGCATACGGAGTAACACGTGGTTGAA
CGTGCGAGGCTCCATTGTTCCACATATTCTGTGGCACTCGTCGAAGATAGTGAGGGCAAA
CTGGTCTGGCAGTAGGACAGAACTCTGGTATGTACTAATAACTAAGCGTGGTCCGGGATT
TTTTAGGAATGCGGTGATAACCTGCGGATCAGTCGTCATTGTGAGCTCCTTTTCTTCCGA
GTCGGTGCGGCTACGATATAGAATAGGCTTTTGGTCTGATCCCACTAAAACTACTGGGAC
ATCCAAGCCATAGTTCAACAACTTTAACACCGTCTGGCGTAATAGGGGCAGGCCCGGGAC
TAAAAACAAAACAGCATTAGTATCTGACTGCGCATCCTTCCATGAAAAGTACTCACACAT
AATTTTGTATGCAATTGGCGTTTTGCCACAACGACAAGCCATTTGTAAAACTGCACGGCA
GCTGTCTCGTAGTTCTGCGGAACAAAGACGTATTGCCTCCTTCTGGTATTCTCTCATTTC
TAAGACTGAATCGGTCGTCGGGAATGTTTCGTTCGTGTCTTTTATTACTTCATTACACCA
ACTCTCGTCATTTTCATCCAGGATTTCGTCCATATCCTCTGCTAGGAACTTTTGCCCACT
TTTCATTCCGTGGTATTCCTTGGAGTTACTAACTGTGTTGCACAGAAGGGTGTTTGCCGT
CAACTGTGTGCGAGGATATATTTTATCGGTAGCCACACTACCTGCAACACTAGCCTGACA
CATGTCGTACACGCTATTTCTGCTAGCACTGTCTTGTGTACTGGCGATGTTTTCTTTGTT
GCTGTCACCGTCGATCGGAGGGACAGTATATGTTTCAATTAAGCTCTTTGTCGGCTGCAA
CGACACCATGTCCTTTCTGCCTTCGGAAGTATCTATAGATCCCGTTATTCCTGTGGCCGA
TTGTTCGCTAGTTTGTGATGGCAACATATATGTTGGGTTGATACGAATGACAGGAACTAG
GTCGAGAGTTTTGGCTAATTCTTTGGATAGCTCTATTATCCGTTCAGCCGGTAATCTTAC
TAATTCATGCTGTGGTCGCCTATAGTGTCGACAGCAGTACAATACTGCCGATTCTAGTTT
TTCGGCCTGACATTTGTTTTCTAGCTCAAATGTCGCCACATATTTCCATCCCTCTGGAAA
ACAAGTGATATATGCACTATCCCTCAATCGTGCCCCAAGTTCTTTAGTGTGTCCTACTTT
GTGTAGTTGCCTCGGACCATAATCCTGATCTAGCCACGTGTGGTGTGCAATATAAAAACC
GCTTGTTGATTTGTACATTAAAGTTGAGTTGCTCGAATAGCCGGTCTAATTTCGCATCAC
ATGACCCTAATTGGTTACTTTCATTCTTAGCGACAGCAGTTCACTTCTAGAACATATTAA
AACAGTCTATAAACCGGTTAAAAACCATTGACTCGCTGTATTCTCCTTCGTACCCATAGG
AGCAGATCTCCTATATAAAACATTTGGTTTTATGGGTAGGGCAAGACGTTCAGGTCGAAG
TCATGTGGTTTGCTAAGAGATTTCAGTGACGGCCCGTCAGCGAAATTACAGAACAGACTG
AACTGTAACCAGGATCTTTGGTGGATACTCATTTTGCtcaaataacaaaaacattGAAAT
GTTCCCTATTTTGCAGGTTGCTACACTTTCATGACTCTTTCTGCAAGGTCTTCTTGTTAC
CGTCACTGCTAACGTTAGTTATCAGATACGCAGTATCCCATCATTTAAACAGTTTTTAAC
ACTTTCCTTTTCTGAATATCTTGGCCTGTAAAATTTCATCACTTCGTTCCGAGTTTCGCT
CACGTGAATTGTTGTGGACATGATCAATGTATTTCATATACTTCCGTGTCTTGTAAAAAA
CCATCTCTCCAGTCTACCTTAGGAACGCATTGCGAAGCAATGCCATGAGCGCACCCTGTG
GGTGGTCCTACTCTTGCCCTATGAACCTAGGTTCCTAGAACCTCCTCTGTTAACAGCGTG
GTTGAACGGCAAGACGGTCAGGCTATTTCTTCGAAAGGCTACGCCAAGCCCCTCGTTCCT
CGAAAAATCATAGAGATTGTTTTGCGACCATTGATCTATTAATCATAACCTATAAATGAT
AGTTATCGAAAACCAATTAATGAGTACAACTCTCTAGGACGAAGTCCTAGTTACTCCAGT
TCTACATTAGGAACAGTTCCTAACCCCTTCAGGCATTTCCTAATACCTCTGCGTGGTTGA
GCGGCAAGACGGTCAGGTAGATGGAATCTAGGGCAAGAGCCCTTGGCTGGGTAAAACCCA
CGCTCAGACTACTACGCACACACattggtaaataaaatatgaacaGTCTGAATTGTTGTT
ATGCGACATTACTTATTTGGCTGTACTGCTGCCTGATTATTCACAAATAGTATCCTAACA
TTCATTATATCCGGGAAAACGCCTTTAAGTATTTTTAAGAGGGAATCCCGGAAATGGTCC
AACCATTTTTCTGTTAGCAGAATCCTATcgaacaatttattaattactggTGCTATTATG
AATTCAGTGGAACTGCGATGAACGGATTGGTAGAAAAAATCTCATGATAGAGAAACACGT
TCTTTGATAACGATTCTGGAAGAATTTTACTCTACTTCGTGCCCTTTGAGTAGGCCAAGT
AACCGCAGTGTTAAAACAGAGCCGAGGAATTTACTGATTTGAAACTAGCTTTTGGTCATT
TTCTATGGGCACCGTAATTATGGTAACGATTATATCACAATAATCTACAGTCATCAGTTC
ACGACAGTATAGTACTATGGTTTGGTAAAGTATTACGATTGGtgtatatgaaaaatataa
ctttatggTAACGATTGCTCCCGCTATAACGGTCATCCAATAATCGGTAGTGGCTATGTC
TTGATAAAGTATTATCAATGGTGTACAGTGGAAACGTCGTGACTTTGTAACTACACAgag
aaattcttggaggacCTTGGAAGCCGAAGGAAAAATTATGCTCACCACTGTATGTTCTAT
ACCATGCAAACCTACGtctgttattatttaataacagtGTTGCACTATTCGGGTTTGGTC
CCACGAAAATTCTATCAATTATAACGACGTAAAAAATTGTCACAACAGGAATGACATTTT
AGTAGGAAATATTACCAAAAACTACACTACTGTAACTAGCATTGTGTCACTAtctcttaa
attttaaacatcgTTACATTTCTGAAAGAAATACCCTACAGAGAAAAAACTTGCGATGTC
GTAATGCAGCTATGGTAACATGGATGATAATTACAAATGTATGACATCGTTACCGAAAAA
CTGATAACATCGTAATACTACCTATGGTGGAATGAATGATTACTAAAACGCACTACAACG
AAGTATGTTGCTCACATTACCCCCCCCCCTGTTGTACACTCCTAATCATTTCCGCAGTAG
CTCCCGCAGTCGCATGACCGTCTTGCCGCTCAACCACGCTCtgtattcattttttacatt
ttacataCATTATCAATTACGTAGATGAATAATAGACAGATGTATGCAAAAACTCTTTAG
TCCATTAGGACCTTCGAAGAAGTGATTTTTCGAGGAACGAGGATAATTATAAAGGATGGA
ATTTACTTCGTACCCTCCGGGTAGGGCAAGACGGTCAGTTCATAGGGTCGGAGACTGTCC
AAAGGGCGGTTATTTCCCGCACCGCAGtcacccaaaaaaaaaatcacgtgactttgtCCT
GCGTTGCTTAGGTTTTCCCATGTAGACAGTGCCCTCTGGGTACCCTACAGCGCAGCTCTC
TACGTTATTCTTCCTGTTGtccactaaaaaaatttcaacgaCCCTCCCAAACACTCATAG
TCGTCCCGCATTCATGCAGTTAAAATAAGAAAGTTCTGCGTAGCAGTATACTCTATTTAC
ATCGTTACCGGAATAATGTGCGATCAGTTATCATGTACTATTAGAGAAAATAAGTACTGG
AATTATGCTACAATTGTCCCTAGTATGCCCACGCTCATGGTATTGCGAAGCAATGTGTTC
CTAATGTTATAACAACAATTATCAGTAATATAATCGTTACCAACTAATTCACTCTTTTGT
GAAAGTATACGTAACGCTTCCTCCTGTATTTCTACCGAATTTTTAGAAAACCTGTGAACT
TTCTTCACGGGTTGCATTCATCGTTACCAACTAATAAGTAATAGAATGTGCGGTCATCGT
TACCTAGACTGTGGGGAATATTAGCTGTCGACTGCGAAGCAGACAATTAGTGGACattaa
aaaagagaatatGTGATAACGATTATCACATTTTCTGGTAACAGTATTCTTGTATATTGA
TTGATAACAAATGTTATATTCTGGTAACGTTACCTTATTTCTCTGCAGTTGTCCACTCAT
AATCATTTCCGCAACTGTATACGTCATTCCCCCTGTTGTCGATAACACTTATATACATAT
ACTGTGTTTGTTACAATACAGTACATAAATGACTTTGGTAACTATGTTCGCATATGTTTA
GTTCAATGAAGCGTATACGTTGGTAACCATGATTACATATACCATTAGTTCCATTTTAGT
ATAGGTACTACGAAGTAAATTTTTGGCGTTGTccactaataataaattccgCACCTATCT
AGTAATTTACTACTTTTGTAACGATGAAGTATGCCACTGCAGCAACATCATTATACCAGC
AACTCGTATTTTTTCATTCCACGGAAATCGGGATAAATGTATACTATGTGTCATGACGTC
GTTTCTAAAGAAAGTGTACTGTTCTAAAGTAACTCGTTACCAACTGGTACAAATACTGTA
CatgtaacaaatatttttatgtcgTGTAACCTTCTTATCGtgacatataataattttcta
ccGTTACCGCAATATATACGATAAATGGCATTATAGCACACAATATGGTTACCAGAGAAA
GTATACCACACCAGAATAACTATCGTTACAAAAATTAGTACTGAAACTATCACAACGATT
AGGATACACTACTACCCTTCTCCAGTTAAATCAAACAAAGTGTCCAATGAATAGTTATAC
CCAAAAACTGTAGCTACAAAACCATTAGTTGGTAACGATTAGCGGTACCATACTGAATAT
GTAAagttgtatattattatttgcctCTGTTACCTGACAGTGGGCTCACCAAGAAGTAGA
GTTCGTAGTATAATCGATTCATTGAGTAGCATTCCAATCATTACCCTCTCTGACTGATTT
TTCGAGGAATGAGGGCCTTAGCCTGACCGTCTTGCTGCTCAACCACGCTGTTAACAGAGG
AGGTTCTAGGAACCTAGGTTCATAGGCTAAAAACGTAAAGGATGGAATCTACGTAGTACC
CATAGGAGCAGATCTCCTATATAAAACATTTGGTTTTATGGGTAGGGCAAGAGTAGGACC
ACCTCATAGGGTGCGCTCATTGCATTGAGAAGCAATGTGTTCCTAAGGTTACTATGACAA
TAATAGACGCAAATCATTTATTCCGAGTTAAGAGAAAATTGCGGAACGCTTTTGGGCACT
TAACTGATGATGTGTTTAACGGTGCCGTGCTTTATCATAACTCCCTTATTATTAACTGCC
TGAAAAACTTCAGAAGGACTTTGGACCCAGTAATTTTACTTCGTAAGCGAAGCAAAGAAA
GTTATGCAATACATGACAAGGACTATACTCGACTTATTAAGTCATTTTTGCGGTTCTCTT
GGGCTATCATCGTATTTGGCAGTTTCAGAGGAGAGTTTTTCGGGATAAGAAGATTAAGGA
CGCTGTTTTTGCAGTAATGGCATTAATAGTCTTGTAACTTTACCAAATCACGTGACATGG
GCGACTTCTGGTCGTTAAAATCTCTGATGAGGAACTGACAGGTCCCGAAAAATAATGCAT
ACCACTGGTGAATACTACCCTCCGGGTACGAAGTAGATCATGTCACTAAAGAGCGGTCAA
CTCATTTACAATGTTTGTTCTGTTtacattttttcttgttaGTACTGCGAAAAGTTGAGG
CTATCCGTTAACCTACTTAGAAAATTTCGGATCTCAAGAACGCCAACCTCTTTGAGGAGA
CGAGTTTTTCGTATTAATGAGTTTCGTACCCGTACTTTAAGTGTCGCCAATTCGGACAct
gtaaaaaatgtatgaaccccttttaataaataaatctctACGTAGTGTTGAGAATGTCTA
ATTCACTTCGTGGACAGTCAGTGGACTTTCTTCTCCCATTTTTCTTCACATTGGAGACGA
ATAGTCACTTAAGTTTCGTTGGTAACGGTACTTAACAACTTCAAACTTAAACGTAAACAT
TTGCTGGGTTTTCTTCTGTTAACACGTTATGTTGTGTAATAGGAATTATTCTTGTTATCG
ATTTCTGTAGTCGAGTCCAATTTCTTGGGAGGTTATTCGTCACTAAAAAACTTAATTTGT
TTACTCTTTCTCTGCTGATATGCACAGCAACAGACTACGAATAAGACCATACGAACAGAC
AGCAATCGGCAATAACGTCCCACATTGCATCGGGTTACAAATTAGGCAATCATCAAAGCT
GGAGAAGTGAGCCTATCAAGCATTACGAGATTTCGTTTGCGCACAACCGAATAACATAAT
CTCCGAGGATGTCTTACCCGTATAAATCCTCACTTTGTTCGAAACATCATGCAGCATTTT
CTGGTATACTTTTTTCGTATTCGCATACAGTGCTAAAATAATAGATTGTCTAATGAGAAA
TAAACGTGAGGCAGAGTAGAATGAGTACAAACACTAGTTCGGAATTTGAAGGATTCGCTT
CACGATTCTATGCGGTTTCTTTGTTAGAAGGGCAACCTTCAGGTGTAACCATAGAGAATA
GTATGTTTTATTGGACAGTCTGTGGCACATATTCTTAATGAAACTGCATATGGCCAAAGT
CGTCATTCTAATCATGACAAATTTGTAATACTCTCTCTGAGAAGCAGGCTTAGCCAAGCA
GAACTTGTATCAGTTCTCAGTTAATTGTTAGTGACATTTGTTGCTGTTTTCTCACGTGAC
ATTTGACGACAAATGTATTACACTTTCCACGGAATACCTTAACCATAATCTATATACAGT
TATAGACAATTTCCAATTCACCGCCATTCAATCTGTTTCTAACGAGTTTATGTGTTTCCA
TTGACGTGAAACTCTGAAGTGACAGTGGAACTTCAAAGAAGTAAATGATTACATCTCTAC
GTGGTCTACTCAGCCATGTTTCTTTATTCATGCcgaaacaaacaaaaaaattcatgataa
ATACTAAAGGACTTCCTCTGGAAATATGTGATTATGCCGTACAGTACCTTAAAAGCATAC
TTGGTTATACAGAATGCGAACTTGTCTAATCgctatttagtttattttctgTTGAGCGAT
GTTCAATGGAATATCCAAATGTTCTGAAGCCTCGAAACAtatattttgttcttttttagg
GCTTATGTAACAAAACATCATATCGTTGTAAAATACGCCACATTCCGAACTCCATCGaat
tccataatatttattagtaatggGATCAATTTTCTTGAAAAGAGCACTCCCCGCATTCGT
ATTTTCTTCTGGTTTCGCCCATACTTCAATACCATTGGGAACTTCGATAGTATTATTCTG
TGAGTCAGTAAAACACATTGCGATAGTGTTACTGTCTATTggaataattttcatattagt
attatcatttatacCATAGGATTTACTACTTGCGTTATTATATGGAAATGAATTATCGCA
GATATGACTACTCATGGCAATATTATTTACGTTTATATTAGGGTGAAAGcaaattcaatt
attgttAAGTAATTCTTCGTCTGCGACCACGAATAAATGTGTAAAAAATAGACTTTCTGT
AAGGAGCGATAAAAACGAATAATGGGACGTGGTCGAGTGGCAATCAAATGACGGGACCAA
GTCTACGCATACTGGATAGATTAGTACTGTGTTCCTGGAAGAACACGTTTCCATTGATTA
ACTAAACAAGAACTGTAGAGAGATACAGTGTTATCGGCAGCAATTAATTACGTTATGATT
AAAGTGTCTTAGTTTTACCCACAAAATGGATTAACAACATCTAAGGTACTCGGTATAAAT
CTCATCAATACCGTCACTCACTCCTCATGCTAGTTAGTGTTTTTCAGATTCGAGATTTTC
TACACAGGGCCAGGATTTCCTCTTAAGCATATTGAAACACTTTCAACACACGTCAAGTCA
ACAAGAGATAATACCTTCACCTAATAAGTCATCTGGGTCGGTTAACTATTATTTCACAAC
AAAGGTACTTGTATTGATGTGATATAGGACACTGGACTAAACCAATAACGTACTGATGGG
AGTCCAGTACACGGACATATGGATTGGAAAATACGTAGACACGGGTTGGgattgttttta
tttagtatagcTAGCTGAACGTCTTGTAGCCAATATGTCCGTTTATCGTAACCTAGAAAT
AATGGTTGTCGACAACAGATATGTTCAAAGGATTATGGCTGCGAACATTGATAGGAAACG
aaggtatttatatattacgaACATGTGTTTGTTGATGCTGTCTGAACATCGCTGCATTCG
GAGAAATGAGTCTCGTAGTTCTTACCTAGTCGAAAATACCCTTCGGGAGCTGGACCtact
tattttttgtattcatCTACTGTATCCTCACCCTTGATAAAATGTTCATAGTGTCATGAG
TGGAAATCTTTATTGTCCGCATGGCCTTTCCACATTTAATATATGCCAATCCATGCCACG
GTTGAATTTCTaaggaataattttttcgtaTTTAGGTGAGTAAGAGGTAGGACGTTCAGT
TGGTTGAAGTAAATGATTAGTCAGTGATTAACGTGAGTGCAGTAAAAAGTAAAGCAGGCC
ATATGGGATCATAACTGTAATACCAAGATGAAAACAAGAGAAACATTCACGTGTTATATG
CTACGTAGTTAGTGTAGAGATTAGTTATAGTGCATACGGGACATACCACTCGAGTAACCC
ATATGGTAGGAAAATGTACAACATTTAGAGAACTCTTTATTTTCTTACTCTAGTTTGCAT
ACTATAACACTCTGATGTGATAAATTCCATTCTTCATCATTAGGGACACATTGCTTCGCA
ATGCCTTGAGCGCACCCTGTGGGTGGTCATACGCTTGCCACTCAACCATTAGGAGGCTTC
TCACGAGACTTCCTACGGAAAAGTGCCTCTAGGGAATATCCCCTAAGACCTCTAACTAAA
TAAGACCGAAGGTCGTATGAATGACCCACTTGTCACTCAACCAGCTCAAATGTCCTAGGA
ATATGTTCCTAATATGTGAACGATTTTTTACTATGCACAAACATTGTCAATTACGTAGAT
GAATAATACCCAGAGGGTACGAAGTAGACAAATGTCCAAAAAATCTCCTCTTCCTTCGAG
GGGGCTTGGCGTGGCCTTTCGAAGAAATAGCCCATTCCATGATAATAATGGAGGGTTAAA
GCTCTTAGGAATGTGTTCCTAATTGTGAAGCGAATCCCTCTACGTAGTACCTTTAGGCAA
TTTCTTTGTCTAGGCGCATTATACAGTAGTAAATATCCCATAAACAGGACGTATACAACA
AATAAGGAGGACTTAGGGATGCACGCTTGTGCTGTTCCTTGTCTGCACGACCTAcgtata
tcaatatttttgcAATAGAGAGCGCATGTTATAGTCACCATGCGCTGAGCTACCGTTATC
TCTTAACGTTTGTGCACTTTTAGGGAGGGccggatttttttctttcaattgaacaaataa
aacCACAAGGTGCCCGTTCGTGGTCAATTAAAGTTTGTGAGGACTATTTCATGTCAATAT
ACTCGGGAGGCCTACTGAGAAAGATTTGTCTCGCACAGGAGATTTGTGAAAACGTCTTGT
CCACATTCCCTGATAGGAAGAATATGTATGACCAATTAGTGGAGATTAAAAACAGTTACG
CATTGTCCCTGGGGAAAATCAGATTGTGTTTTGAAGCTGCGTCGAACGAAGTATTAGCCA
AGAGGGACGACAACTTTATTTGTTTACTAAACTATGACGTGTTCCAACGTTTTTCGCAGA
AACTGGATGACTTAGTATCTGAAGTAAGGATGTTAGTCGCCAATGGAAACAACCATGAAC
TGAAACATCTTCTGGACCTCTTTCCGTGGAAAGATGGCGCAATTAAGGCACGGTACCAGA
AAGTAAATTACCAACAGTGCTCCTTGTGTGGGTCGGAGATGTCAGTAGACAGCAGCAAAT
CCGAACTTTTTTGTGCAGCCTGCGGGGTCATTCGGCAACTTTATGGTGTTATGTTTGAAG
AGGTCCAGGTTCGCAGTCACGAAGGACAGAGGTCCAAGTCCGGGGTATTCAATCCTAACC
GACACTTCCAGTTTTGGTGGACCCATATTCTCGCCCAGGAATCAGACGAGGAAATAGGGG
ACAAGAGTGATCCCAATAACACTGGCGGAGAGCGGCTGATTAAAAGTCTCCGGGAAATTA
TCTCAAACGAAAAGAAGATTCTACAGCGTCTGACAGTGGATGACATACGAAAGATGTTGC
GAAAACTCGGGCGTTCTGATCTTAACAAGAACGTCTCTTTGATTCTAAAAAAACTCACAG
GCATTTCTCCTCCGCAACTGGGGGAAGTATTGGCCATCAATGCCGAAAACCTTTTTTCAC
ACGTGATACGGGTGGAAAAGACGATCCGAGGTGATCATAGTATTAATCGCAACTACTACC
CGTActacatttataaaatacttgATCACATTCTTGAAGAAAATGATTACAGGAGTAGGA
GAGTGCTGTGTTATATTCATATTCAAAGCAAAGATACTGTGATCGCTGACGACATAAAAT
GGGAAAAAATCTGCTCGAACATTTCTGACCTAAAATATCGCCCAACTGACCGCACTAAGa
cactaaaatattattctgtCCTGTGAATCGCATACTAAGTACTCGCACTTGCATCACACG
ACTTTAATTGAAATTGTGCCCTGACTATTTTGTCCTAGATTCGTGAAACCCATCCACTTA
GTAGCTCTTCCTAATATTCTATAACAAAAACATTGGAATCGAATAGGCGATTTATTTACG
CTAAAAAAGGTACCTGTGATGAAGTTTGAGTTCCATTACTGATGACATTGTTACATCGTC
ATCCGCCGGAATTcagaaaaaatacattatactAACGTTCAGGGATTTTGGGATTTAGAA
CATAATAACTCGACATCCAGCTATTCATGCGTTTTTTGTATCAATAGGAAGTCATGCGTT
TCGAGTAAGCCTAGGTGAAACCTACGAAGTAAAATACACTCATAATGCTGGTATAAATTA
ACCTTAATCACATGACACCCCCATAATTAGGAACAGTGGAACACCTTCAGGTATTGCCTA
AGACCTTTGCGTGGTTGAGCGGCAAGAGTATGACTGGGCAAAGCCCACGCTCAGTCTATT
CATGAActggagaatttttttgtgtacAGTGTCCGTTTTGCTGCTCAACCACGCTGTTAA
CAGAGGAGGTTCTACTTCGTACCTTTTAGGTAGGAACCTACGTTCATAGGCTTAAAGCGT
AAAGGATGGAATCTACGTAGTACCCATAGGAGCAGATCTCCTATATAAAACATTTGGTTT
TATGGGTGTATGCATTTTGTCTATTAATCATCTACGGTAAGAATTTGCGTATTAATATGA
ATGCAAAAAATTCCCTGAAAGAAGCTATTCCGGAGGAACTCTTAAGAGAAGCGTATGCAT
TTCGAGCGAAGTGAGAAATTTATACAGGGGCGATACCCACTGCTCAAAAAGcaaaattga
aataaagttatttcataataatcacGTAGATATGTCGTACCATTCTGATTCCATGGACAT
AGAAGTTGTTAATTGTTATTGCAAGAATTGCGCAGATGATTTTGTGCTATTAAAACAGGT
CTTGGTCGAAAAGGTTTCCATATACTATTTCCGCCTTAAGTCTATTATACTCAAGATACA
AGTGTTTTCAGACCCAAGTACGGATCACGTTCCTTCAGATTCGAGGAATAAATTGCACGA
TTTAACACAAAATCTCTACAGCGTGTTCGATCATTGggacaaaaataaattactaatatg
tAAAACCTACTCAAAGTTAAGTGATCATTACAATACTGCCACTTTCTCATTCGACGTGTT
TAGGTCTCAGTCGATTGGAAGCGATCAATATTATCTCTACCTAGAGGAATTAACAacgaa
tatcaaaaaaatctatgatgatttgataaattattggaAGAATATGGTTCCCGATACAGA
CAgagagaaaataataatgcataAAAGGAGGCGTAAAAGTACACACGAATATAATTTCTC
TGCCTAAATTGTTTGCATGATTTTCTTCCGATGAACTTTCGGTCATTTTGGTTCAAATAT
TGTTAACACCCATGTATTATTGTCAGTAATGACGTTGAAATACTGGTTCCTTTTTTCAAT
GAATCTATCAGAACACCTATTGACTTTTTCGTTATGTTGCGGAGCCAGTATAGTAGGAAG
GTGTGTGGATGAACTACTAGAAATCAATAGAAGAAAGTTGTGAGGATTACTGTGCGTAGA
AGTATTTAATAGAACTCATACTAGTTACCCAGTTGAACCGCCGGATAGGAGGAGCGATCC
TTGTACCACCTAACTCTTAACTAAATCAAAGCAGATCAATAAAAAGCGGTTTACgagaaa
aaataagaaaaaaattgattatgtGAAAAGTAGATAATGTATATCATAGAGAACAGAATG
TAGGTTAATAACGTGTAGAAAAAGGTATCAGACTTTAGTGTAATATAAGGTCATCAATAA
CGTGTAGAAAGTCACTGACGTGACGTCTGCGAGAAGGGATCACTTTCTTTTTACGTTATT
GTGCGGTACCTGGGACGAGATACTCGTGAGCCGTTGTAGTACAATTTGATTGGCTTTTAT
GCATTTTTCAAAAGTAAACTACTTCTCTCAAGTTTTTTTCAGGGAAACGAATCTAACGAT
AATTTCTgtacttattatttttgtacaCAGCATGTATTTTATGTCCAACATCCGTATCAA
TTACTGTATGTTGTTAATGACATGGTTTTCCAATATAATTTTCGTATGGTATCTTTAATG
ATGCATAGGTTTTGTAAAAGGTTTCTTCgttgtattataaaataataaggtTTTAGTAAG
AATAACGGAACACCTTATGTAACCGCTGTGAGGTTCTAATTATACTGATTAATGCAGTAA
AATGtcgtttcattttttaactaGTATATAGCAATGGCAAGTTTGCAACCAGACGCAAAA
CCAATAGATGTTAGTATTTCGGAAAATGAGCAGATTGTAGTAAATGGACAAAACATAGAA
AACGAGGAAAACACATTAAATAGGCAAAACATAACAAGCGAACAAAATCCAGTAAATAGG
CAAAACATAACAAGCGAGCAAAATCCAGTAAATGGGCAAAACATTAGTAATGTCCTAAAT
AACCATGCAGCTTCCATTCGCAGTCTACAAACGAGACATAGCTCTTTAAGAAATTTCGTC
CAAGACGTAACTAGGTTACTTTTAGTATGTTTTGCTGTGGagataatgattattatcatt
GTATTTCATCAGAAAATCATATAGTCTGTTTGTTCATATAATCGCTAATAATCGGCCTCG
CAATAACACATTCGTGTATATACATACAAGAGAATAAACTTACCTGAAAAACACTTATTC
TGGAGGAAGGTTCTTGCATACGATTTTTCTGTGTTCGTCTACggcaattaataattatgt
ggCTTTCCAGTTTTGCAAAGATGGTGTCTGAAAAACAAGCGTGAATGAAAAGCAAGAGTT
TAGGGAGCACTATTAACTAAGAATGCAGTTCCTGCTAATCTCTTAAGGGGGATCAGTTGA
CGtgtagaaaattttgaatccCGAATTAGGAACACATTGCATGGGCGCCTTGCCTTACCT
TTGGGTACGAAGTAGAACTGGAATAACCCCCTTGGGAAGCGATATACCCTTAATTGGTTA
TCAACAACGACCAATTTCACGTTATGACATTAGAAACACATTGCGAAGGAATGCCAATGA
CCGCTCAACCAGTAAAACCACATAGGGTGCTCTCTGTATTCTGAGCGCACCCTGTGGGTG
GTCATACTCTTACCCTATGAACCTAGGTTCCTACCTAAAAGGTACTACGTAGAACCTAGT
CCTCCCTCCATAATTTCATGGAATGGGCCGAAGGCTTCCTCGTTCCTCGAAAAATCAGTG
AAACTGAGCGTAGCTCACTTCTTCGAAGGTCCTAATGGACTAGAGATTTTTTTGCGACCA
TTGATCTACTAATCATAAcgtataaatgataattatcgAAAACCAATTAATGGGTACGTA
TCTTCTTCGGGATAAAGTCCTAGTTACTCCAGTTCTATGAGCGTCTTGCCGCTCAACCAC
GCtttgtattcattttttacaattctCATACCTTATCAATTACGTAGATGATTAATAGAC
GAATGTAtgcaaaaaaatctttagtccattatgaccttcgAAGAAGTGATTTTTCGAGGA
ACGAGGAAAATTACCTGAAGGGCGCTAAAGCGTAAAGGATGGAATCTACTTCGTACCCGT
AGGGTAGGGCAAGACGGTCATTCAATTACGTAGATGAATAATACCCAGAGGGTACGAAGT
AGACAGATGTCTACAAAAAATTCTCCACTTCCCATAAAACcaaatgttttataattcGAG
AGGAAGTCCTACCCAGAGGGTAGTTTGGAAGgacatatgggctgattttcATCGTTCCTC
GAAAAATCATGGAGGGGCATTACCATAATGCTCGTGTTATCGCTCTCCTCGcattttcct
aaaaaaatccAGTGGCATTAATCATATTACAAATGTTATCCAATTCTCCAATGGTATTAC
TGTAATGAGGTCCACATATTTTTCTACAGTATATCTCGGTAGAACATAGatattacatat
tttgtaACGATGTCAACTCATGTTTCAGTGAGTAAGTATGGTAATAATGTCTACGTGGTT
TCTGCAATAgagtataataatatgatgAATATTCGACTACAGGGAAGAAATTTACTTGGT
AGGCATAGTTAAGTGAAACTAAGCTACGCTTAATTAGTAGGCAGGCCATTCAAAATTAAG
TAACTATTCGGAGCAGTCCTTGCACAACCTGTACGTTAAGTCACTTGGATTTGTAGGCAT
AAGACATTCCTTGCAAGCTCTGCAAGTCTAGGAGCATAATCCTCTAATTTTCTTCGCTTT
GCTCAGTCGGAGACTGCTCTTCGAGCAAAAATTatacagattttttttcgttaacaTTAA
TCATGTGTTACAATGATCTACGTTATTGTCTTGTAAAACTATGGAAACATTATTCTCCCG
GAGGGTCTCTCCAGTTCTACATTAGGAACAGTTCCTAACCCCTCCAGGCATTTCCCTCTA
TGATTTTCCTCGTTCCTCGAAAAATcatagagatttttttttgcgacCATGGATCTATTA
ATCATAACGTATAAATGATGGTTATCGAAAATCAATTAATGGGTACATCCCTTCTAGGAC
TTCGTCCTAGTTACTCCAGTTCTAGATGGAATCTAGGGCAAGACGGTCAGGTAGATGGAA
TCTACTTCGTAGGCAGAGCCTAGGGTGTAAACGAAATTTCTTGGCAAAATTTTTACGTTA
TTCTTCCTGATGTCCACTCCGTAGAACTCCTCGAAGAACAGCTTTAGCAATAGGGGCAGG
TTTTCTAAGACCTTTAAAGAGGAAGTTCTACTTCGTATCTTTTAGGTAGGGGTATTCTTT
CCACGTTATCTTCTACCTGTTGAAATTAGCTGCGGCTATCGACTAATTTTCAATAACATA
AGTAACGTAACATAATCGATTGCGGATACGTGAAGAATATCCCTTGGATAACACCAGGTA
GAAGAACCTTAACATTAACGTGTGAAGTGAACCTAGTTTTTGTTCACAATAAGTGAAGAG
AGCAGCATTAAGGTCTGAAGCGAACTATTTGTTCAGTCTGGAGCCCTTGGCTGAAGAGAA
CAtggagaaaaatataaataaactattccCCCGCTGTCCACCTAGAAACGTAGTTTCTAC
CTGTAAGGTACGAAGTAAAGTCTTCCTCATTAGGAGCACATTTCCTAAGACTTTTGAGCG
GCAAGACGCTCAGGGAAATGTCTAGAGGGTTCCACTGTTCCTAATGTTATCCTCCCGCTG
TCCACTCATAATCTTCTCAGAAGTCGCTTACATCATTTCCTTTGTTGTCCACTCATATTC
TGCGACACAACTGTCTACGTTATTCTTCCGCAGTCGTCCAAAAAATCACGTGTTTTTCCT
GGGGTCagcgaaatttttattacagttGTCCACTAATAATCCATTCCGTAGCCGTCTACG
TTATTCATCCGCAGGAGCTAATTATAGGGTGCGCTTATTACAAAAGGAAATTCTGTTCTT
TAAGTGTGGAGTGTCATGTGACAATGACGCAGTATTTACTCATGTGACACTCTGCACATT
TGTTCAGAGAATCATGCGACAATCACGTGCATTTACTAACGATGAAGTATGCATCCGCAG
TCGTCTACGTTATTCTTCCAGTTGTCCACTCATAATCATTTCCGCAGCTGCCTACGTTAA
TGATCTACGTTATTGCCATATTCTCTAAGAATGCAGCAAGGGAAAGGAGACTTAGTACCT
CTCTGTTTAATAGCGAAAGAATGCATCCTGCAATAATCAATTGCATAATAATTCCGCAGT
AGCTTCGTGAATTGTCCACTAATTTCCACTAAAATATCGACCATTTTATCAATGACAAAC
AATCGTCAACGGTGTGACATAGTAACACTGCTCTAAGCGAATGTACCTATTATCTAAAAT
ACTTGTTGTAGACAACCTGTATAATTTTTCGCTTTGCTCCTCCATTATTTTCACTTCCTT
CGGAAGGTCGATAAATGGACTGGAATGGGCTATTTCTTCGAAAGGCTACGCCAAGCCCCT
CGTTCCTCGAAAAATCAGTGAAACTGAGCGTAGCTCACTTCCCTTGGAAGGTCCATACAT
GGACTGGAGATTAATTGGTATACAATTGGTCTATTAATCCTCTACAGTAAGAAATTTGCG
AATCCGGATAGTACGAAGTAATGTGTTCCAGAGGAGGTTCTAGGAACCTACGTTCATAGG
CTCGAAGAGCAAAAATCAAACACGCTTCTCATGAAAGTTCCTTCGGAATAGGCCTTTCAG
GGATTTTTTAGTTAACATAATTATGTGTTACAATGATCTACGTTATCGACTTGAAATCAA
TGGGAACAATATTCTCCCTTCGGGTCTCTCCCGTTCTACTTCGTACCGGAGAGTAGGGAA
ATCATCGTTGCGTTAAATATTAGCCTTCTCTTTGGATTCAGTACCACTGTTTTTTTCTGC
ACAGAGTGTGAAAGACGAAGGACTGCAATAGCAAATTTCGAACTGAGAGGGGACGTTCTG
GGAATAATTGTGCTCACCTTTTTTGTTCTTTCGTGGTGGTTTGTTATGATTAGGCAAGTG
CAATGTTATTGCCTCCCCTGGCCCTTTCCAGCCTACCTGCAATTGGGTGGATTCTTGGAT
TATAGAGAGTATATATTCCGCATGTCGTTCCCATGCGTCTTTTGGAATTTGCGAATTCTC
GTTTGCATTCCATATTTTGTATGGGTCGAAAACAAAGTGGGTTTTTGGTGTATGGTTTAC
TTCGAGAGTGTCAGAGTTTACCTGTTCTCGAAAACGGTTAAGAACTATGTGTGTAGCGTC
TACTGTTTTCCAAACCTTGTCTCTGATATACATATTCTGTGCTTGTTCGAGTTTTGTGTA
AAGGTCCATTTCCAGTTACTACCTCTAGTATACATTATCATACAAcgtttttcagaaaaa
ataattatttcatcgAACACATTTCTCCTAGAATCGCAGTTAGTTCTCTTAAAACAATTT
GGGAGAATGACTTTCGGAGAAGTGATAACGGTGATTATCTGGAACGTTGTATTGCCTCTA
CTTAAATAGCATAACCAGCATAGTAGCGATTCTAATCATAGGTTACCGTACTAATGCATG
AATTGTTTTTTGTCACTAGCTTATTTTAACAATCACTAAGCACATGTTGCTGTTCTACTT
CTGGTAACATCAATGTCATGTAATTATCGTTAGGTTTATGGTAATGGTCATATAGGGACA
TTTAGTCTGAGCACCATTTCTTTCAGGAGTTACCTCTTTAAAATTACTGGAGGACATATG
CTCTACACTTCACATGAAGTTTCCAGGTAACAAGCAGACTAGATTCTCGGATTTCCCCTG
TCTTAGCATTAAGAGTTACTTCGCATATGTTATGgagaaaaaatggaatttacGGATACT
CAACATTACATAGAAATAGCGAATAATCTTATATGCTCGTGTACTACATGTTTGTAACAA
GATATTTGTGATGCTATGTGCAGTCTATATCAACATGTTTACTCGCCTCTACATATTAGC
ATATCCCCTTCAGATTTGAGAATTTCTACACATGGTTAAGCCGGTGAAGTAAGTACTAAT
ATATCCTTTGGATACACTAGCATATCATGTgttgtaattttttgttattaccaATACTAT
TCTATTATGTTATACCTTGCTAGAATTTTACGGCTACGGCATCACATACACCCCACTATT
TCAGAGGCAGGTCCGCCTAGTATCCTATCATCCCCAAGGGCAACCATTAACCGAGTACTT
TATTCCTCAGGCAACAGCACCATGTATGAGGACATCACCCATCGGGCCACTTTTAAGGAT
TCTATTATGTTATACCAATCAACTGATAATGTGTTATACTGATAATGtcaatactaaaaa
atattttcttagaAAGCTCTTAGGAGACCTGTCTCCCTAATGTTATCCCCCTCTGCAGTC
ATCCACGTTATTTCCCAGTCCATGCTCTTTTTTAGTAACGATTGTTATCCAATCTCATTG
AGGAGTACTATCCTTACCAATAATTCCTATTCTACTTCATCGTTACAAAAAATAGAAGTA
CCCTCTCTTCAGGAGAGTTATTCCAGTAAACATCTCTTCGGGTATAATTTTGCTTACTAA
TGTACATGTTCTACATTTATAACGTATAGATAACAGTAGATGTTTTCATTACAACGGACA
CTTCAAATTTGTTCCTTGATTATATTGTACAAAAGTCCTGTTCCGttctaaaagttttat
tatccATGGAAATATGACGCAATGTATGAACTAATGACGACatagtttttttagttaaCT
ACATAAGAGTTGTTTTTTAGTAACTCTTCGAGTCGGTAACAAGAAGATATATCTAGTTGG
GAGACGAAATAGTCAAAGACATGGTAATTCTTGTATCTACTATTCAAAAACCCTTAAATT
TTACCTAATAAAAGCAAAACCAGTACTCACACTTACGTTTTTTCTTGTTCAGGTTTCTGC
TTATTCTAGTTGAATAACGTGGTCGAGTGCATAACGTTCGGCTACAAGTCTCAAGCTATA
ATTAGCATTAACTTACTATTTTACTTCTACCCGAAGGGTAGATTACTGCTTGcaaaaaaa
tacaatgaaTACCTTAGTAATTATAGACTATATATACGATCatgtcttttctttttcatc
atgtCTCGATAGCTATTCTGGATGTACAGAAGCTATTTTTTGTAGAATGTTGTTAGATAC
CCTATCACGGCTACGATAATGGACCTATGTTCCTTGTCGGCAATAACATATTTATCGAAA
TAGATTTTTACCCCATTGAGGTCTATATGAGTAATATTGTCTTCGTGCACGAATACTTCG
GTCTTTTCATCGAATTCTTTCTCATTTCCTTTCTTGAAGATAACAAGGTCATTTCCATAT
TTTTCAAATGTGAATTCCATATTTTTACTAGTCGGAAAGACATTTACATGAAAACCCTCG
CTACTTGCATTGGTAATGCGAAATATATCTTCTAAGCCAATGGAAGATAGCTCTGGTTTT
GTATACGTCGGTGGACTTATCATATTTAATCTCTGTTAAAAAGTCAGAGGTTTTATagat
actattattatttcaattttcgtTTCACAATCGACTAACTGTCATCCCTCACGCTTTAAC
ACCCAATAACAATGCATAAAACAGGAGATTACGCAGTTTGGTGCAATGTCAACgttcttt
aaaatattgtgtTCTGCTATGTATAGGCCGAAAAGGGGAGGATCGAGGAAATAAGTCTAG
TCCTAGAGTAACCCAAAAGGTGTGCCCGTTGGGCAGTCTTCGACTGAAATAGCCCTTCCA
AATGAAGTAAGGACATCAACATTTACCGAAACATAACAAGCAAATCACCATACAGAGAGA
ATGGTAAGGGCTGTTCATCGCATGCTCTGTGCTTAGAAATCGCCTCTCTATGTAGACTGA
CTGTGCATCATATTTTTTCTACTGTTGGCGTCCTTTTCCTTAGAGAATAATCGCTAActa
attaatactaataaagacTCTCGTGCGCAATTTTTTGGGCAAGCCTAGGCAGAGCCTACG
AAGAAGTTTCACTGAAAAGTTTTGTTTACATTTATATTCGATTGCAATTCGCAAGATACA
AATGAGTTATCCGTTATCAGTAATAAAAGAAGACATCATTAGATACTTAAAAGATAACAG
GAATAGAAGACATAGTGCTGAGCCAGTATTCGATATTTTCCGTTCCAGTGATAATCTCCA
TTATCTGCAATCTATCCTTTCTAAAAAAAGTCGCACTTCGAATACTAGGTTGAACAAACC
CACCGCAAAGACTCTGGATCAGTTCATTGCAGACATGAGACCTGTTGTAGGAAAAGGTGA
TGTCTGGGAAGAAGTACGTAAACTCAATAGGGCATTTTACATTTACGCCACAATGCCAGA
AAGGATCAAACTACCAGAAGACATGGAGAACATGTTCAACATAGAAACTATAGACGAGTA
CAGTATGGATGATACACTAACGAAAGTCTTCACATATGGGGAAAGTTCTCGGGCAACAGA
AATACCGGTCTGGATGCGTGGTACTAGTCATCccgatattaaaaaagaagcaTTAGATTT
ACCGACGACGCAAACAccaaataatgatgaaaacaGCAACGAACTCATTACAATGACACG
TGGATGggacataaaaaaatataggaaaTACATGGAATAATTCAAGGGAAACCTTTTCTC
TCGAATACAATGCATATTAATCGTAGGTAAATATGAAGGACTAGACAAAGGAAATGCTAT
TAACACATTTTATCAATCGCAAATTCCTTAGAGTGTCAGGTTAATCTGGAATAACTCTCA
TGTAAAAATCGTTCTGTGCACCTAGGGTAAAGGAATCATATGATCGTATAGCAATTGTCT
CTGACAATTTTTTGCCAAGAATACAAGTAGGATAACGAGATCATGAGGACATGAGACATA
AATACCGACCACAGAATAGAATATTAGGATATTGGCAGTGAAGAAGAAATTAGTAGACAA
CATGATGAATAACGTGAACAAAGATGTCACGCAGAAAATTAGTGGACAACGAGAAGTGAA
ACGTAGATATGTGCGGTATATCATCCAcgtaatatattttgtatatggggttaaaaatga
aaaaagtgtGGACGCTCAGTCACCTGATCCACTAGTCGGAAAAATTTCGGCAGGTGTGAC
ATTAAGAGAGTATCTCCTAAAACCTCTAGCTAAATAAGCCCTACGGACTTATGATAACGG
TTGACAAACTTAAATAATCTCATGTAGTAAAAATCTTAATAGGCAAATGCGCccaaataa
atctttatgaTTTTGCGAGGAACGAAGGAAAATTATAAAGGGTCACACTTGACGTAGAGA
GTGGCGCAGTATATATTGTCTACTATATAATCGACATTCAGGAATACCTTTATCACGTTC
TCTTTCCATTTGTCTTTGcaagtatttttatataagtaatCAGTCATAGACTGCTCGAAG
AGCAAatgataaaacttttttacaaaataggCCTGTGCATTGTTCAACGAAACTTCACGC
attatttcacaaaataaCTAGCGAGGTAGTGAATCTTTCGTATACATTTGTCTCGCAGTT
GATTCCTATAACACCTCGTTATCGTTAACCTAGTAATTATTCGCAATTGATATCCAGAAA
ATACGTTTCATGTATGTCGCACatgttatcaaaaatttatgcGGATATACTGTTGTAACA
TGAGTGTCCTGGTAAATAGATTACAATGTAGATATTCGGAACGCATATATCTGCTACAAA
ATAGTATAGATGTCTAGCCTAGAGGCTAAATCCTGCTAAACGGTTCGATTCTAGGAGTGA
TAGCGTGGGAATAACAAGATATCGACTGAAGAATTGTCATCATTAAAAGTCAAGTGCGGC
ACAGAATATTAGAGGACAACAGGATTCGATTATGGAGAAGAAAATTACATGGGAGATGTA
TTCCAGAGGAATCCTAGCATTTGTGTACTTAATGTTTAGTCATGTCATCGACTACGACGT
GTTAGACAAATGACGCAAGTTTTCTGTCGAAACTGTGGCACAAACAGTCACGATTAGTGA
CGATATAATGGCAGctattaatggaaaaattgTTGTCTCTATAAACTCTTTTGCTGTCCA
TGGTAATTCCCATGTTTTTCCATTGATGAAGTAACACTAAGACTTTTTTGCGATTACAGA
ATTTGTTGAATGTAGCATGTCTAGTAATAGGTTATGAAAAATAGAATGCGAAGTAGAACA
TAGGTACAGCGCATATATGGACACCAGGATAATGATGGTGAGTGGACAAGAAGGAAATGA
AACGCATCCCTTGAAACACTGTGTGCTACCCACAAAAAAGAAGATATGTTTTTGAAGTAT
CTTGTCCGTACCTCACATATTCATTAACAGTGTAACTCCATTATGTTCCACATACCTCCT
GTCATTTCACCTCTTACTTTCAGCATCTTTACATGTTCACTCCCCTGTGCCCTCAACTTC
TCTATGTACTTCGTATCATATCGCTTCTTGCAATATTAAAGGGATCCACCCTGTATTGTT
CacgttatttttttctcttatcCATATTATCTTCTATCTATGCCTGTAGTAAGTCCACTC
GACATCCAAAAGATGCTATTCATGAATCCCGTTAACCACATTAATCGTCTACGTTATCTT
CTCTCTTTCGTTTACGCCAGATAAGTCATGAATAACCCCTTGTTTTTTCACTGCCTTATG
TGTTTTCCTGCGCTGACGGATAATATCCCTTCATAGGTTGAACCcactaatatataaaaa
tctgtGATGATCTACTTCGTACCCATAGGTATGCTTTGGATGAGTCGAATAAACATATAC
ACCATTGTAGAGAAAATTGCAGATGTCGCCACAGGAATTAAATAACAGCTGTCACAAATT
CCAAGAGTGTATTGCTGCGCAATGTGTATCAATCGTTATCAACTTCGGGAGAAGGAATAT
TAGTTGACGGAATGGTTGACAGACAGGAATTGGCCGCAGAGAGAATACTAGATATCAACT
GCGAAGAATACATGTAGTCATTATGGGAGACAATATGGACAAATGGAAACCAGCTATGGG
AAGAATATTAGTGGACATCAAGGTTATGAATAGTAGATGATAATAGGTTAATCCAGGAAC
ACGTAACACGTAATTCTATTACAAACTCCTGACGATGATTTAAAGGAACCTTCACTCGAC
GAAAATGATGAGTTCCTTGCCGTAAATGAATTGGAGACAGAAATTGTAATGAAGAGAGAA
AGGTTTGTTGCAGGTATTACTCAACACGTCTGCCCATGGTACGTATTTTTTCCTTACCAT
AGTCCGTAGAATCTTAAAAGAAGTAGGCTAAACAAAAATCGGGTTAACCTGTTATTTTTT
TGTCTTAGCCATGCAGCTTATTAACTGTAAATATTTCACAATCTCCGTAGCCCGTTCAAT
GGCAAAGAAACCAGGTGTACCCTAAACATTTGTTCGTTAGAGACGGCCTAAAGGGACATG
TTCAGAGACGTATGGAAATAATACAGAATAGAAAAGTGCATGCTAAAATATAAGGGTAAT
GTAACAAAACGGTTTGACGACATGCTCCTGCTATTGGCTAGTAAAAGGAACAAAAGAATA
CCGTATGCATATGCAGGGAAGGTTATGAGTGGGTATAGGAACCCAAGTTCTTACCTGAAA
GGTACTACGTAGAACTTCCTTATTTAAAGAGCGCACCTGTGGGTGATTTCTCTTTAGAGA
TCTTCCGGAAAGTGAAACTGGACGTCTGCGGATAAAAATATGTGAAGGGAAAATGCAGTC
CCACACAAAAAGAGTACTGTGGAATTCATTCATTTGCAATACGAAAAAAGCTGTAAGCTA
CTATCATTATGCATGATATGCGGAGACGGGACCAACTCAGTATCACTGCTATATCTCTAA
TGCAGACAGATTAAGGAGTAACAATAATCTCATGTGAATGTGTGGAAAAATTCAGAGCCA
TGCGAACCCTAACAAGCCATGTGGATGCGAAAAGGAAAAGGCAGTGCAAACCACAAGCAG
AACAACAGACTGCGCAATAGCCTGCGCCACAGACTGCAGTAGAGAAGGGAATCCTTCAGG
ATATATACAAAAACAACGCCCGTACTAAGAGTCTACGCCTAAAATAGATGAAGAAATTCC
CAATGCAATACTATGTATTCTGGTGAAATCATGTTTCGCCCAAAACTAAGAAACGTTGAT
CTCTGGAAAGTAGCGTGTAATTCAGTAAACAGATTCATTGGAAATAAGTAGTTGTAGTCA
GTTCCACTAAGCGGAATCTGAAAATACCTCTTATTCGGCCGGAGACTGCCCAAAGGGTAC
AGAatttgtcacgtgattttgagCGACTTCAGGTCGTCGAAACTGTGCCCTTTAGGGCAG
TCTCTGACTGAATTTTATTCACAGaaatttatcatgtgatttttgcCAAGAGATTCCGTG
ATTGTTGGTCCCGTCTCTTCATCCATAACTACGAAATCATTAGTGCAGAAGAGATATTGG
GGTACATTTCCGTCTAGAAACATCATATACATTCCGGAGGCAGGAATATTTGGTCTTTAG
ACCTTTCAAACCACCCTCTGGGTAGGGCTTCTTCTCgaattataaaacatttgGTAGTAG
ATAATATCGTATTTACCGAATGCAGAACAAAAAGGAGAGTGAATATCAATGGAGAAGTAT
GTCCAGAAGACATTTACGAAAATGTGAATAGCAAGATAGAGCAGCTAGTAGATGTGGAAG
TGTTATGGGTTGCTGGCAAGCAGTAGTTTAAAGTGGATATTTGGCCCATAGTTGCTCCGC
TTCACAAGTTAAAGGTGTGGGTGTGAAAAAATGATCATACAATTCAGTCAAAGACTGCCT
AAAGGCACAACTTCGGATAAGCAGATAACGTTACGTGACGTGTCAGGCGACCTGTGTTGC
TTAGGTTTTCCCATGTAGACAGAACCCTCTGAGTGCCTGCATCCGTCTACTTTCTCCTTC
CGCAGTCACCAAAAAAATCACGTAATTTCAGCGACCTCAGGTCGCCCAAATTCCTTGGCA
AAATTTCTCCCTGTTTTCCATTCCTAATTATTTCCGCAGCTGTCCACGTTATTCCTCCCG
TTGTCCactaaaaaaactttaacgaCCAGAAGTCGctcaaagtcacgtgatttggGCGAA
CATTGATCGCCAAATCTCTTGGCAAAATTTCTTTGCAAAAATCCCCTGTCGTTCACTCAT
AATAATTTCCGCAGAAGCCCCGCAGGAACTCACGTTATTCCTTTCACATGTTGTCCACTA
AGTTAGATTATGAGAAGTATAACACGGGTGAATGTCGACGTAGACGGGAGAAGATCTTCC
TATAATCATTACCATCAAGAGCACATGATATAGGACCCTCAGGTATCGATGTCACGTGCA
TATACCTAGTTTCTAGAACTTCCTTTTAAAGGTTTTAGGATATGTCCCTAAGTCCACTCA
TATTCTTCAACGACGGTATCCGGAAATTTTCTTGGCAAAAGTGATCGGCGTGACGATTAG
TCACGCTCACGTGATTTTATTCATGTGACACTCTTAACAAATGAGTAGAGTGTCATGTGT
CCATTACTTACATTATCGAACCacttattttcttcttcacaGTCTCTTACGTCATTCTGT
GCCTACGTCGTCCCCCCTGTTGTTCACTAACCAAATGTTCCGGTCCTTACTCTAGTTACC
AGTCTGGATTTCCAACTATCTCGGCTAATGGGTTGTTCCAATCTATACAAATGGAAGCTG
CGTATTATAAGAATTTCGGCATGACCACTCATAGAGCTTAAATATTCTATAGGTCCCGGT
AGCTTTTCAAACGCTTCTATGTAATCCACTGTCTCCATACGGTGGTGATCAGTCGGAGAA
CCCTTGGCTGGGCGAAGCCCACTGCTCGAAGAGCAAAATTATTCTCCTGAAGGGAGGTTT
CACTGGAATGACGAATGTGGGAAAATGGCTATATTAGACAGTTTTTTATGCCTATGAACC
CAGGTTCCTAGAACCTCCTTATTTAACTAGCGTGGTTGAGCGGCAAGACGCTCAGGCTAT
TTCTTCGAAAGGCCACGCCAAGCCCCCCTCGTTCCTCGAAAAATCAGCCCATGGGTCCTT
CCGAAGGAAGTGGAGATTTTTTGTCTACATTTGCCTGTTTGTTCATCTACGTAATTGAAT
GACCGTCTTGCCGCTCAACCAGTAGAACCACCCGCAGGGTGCGCTCAGGCTATTTCTTCG
AAAGGCTACGCCAAGCCCCTCtttctttttccaaaaaaatatgCTCACCACTGTATATTC
GCCTTTCTTGAGCAAAAAATGCCCAGAATATTGAATTTCTCATGATGGTCATAGGTAAAA
TGCGTGAGAATAAATCCGAGCCTTCGACTCTATGCTACAATCCCTTAGCATTGCCGGAAA
TACTGGCTAATGTACTTCGCTCGTGTAGGGATTATAATACATCAGATTTACACTCGTTTG
CACTGGTTAACCGGCTATGGTATAGATGTACCATTCCTCTCTTATGGAGAAGCCTGTGTT
TCCAACTCAATAACACGAAATTTGCTCTTTTGATGGGGCATTTGGGAGATAAATATGAGA
AAGAAACATGTCTGAATGGGTTGGTCGGTACAACATGTTTAAGctatttaatactaaata
atatagagaTCACCGCATTATCGATAAGCTTGCTGTCTAAATGTCCTAACCTGGAAATGT
TGGAAATTACATACTGTTATTTTACTGGATTAAACTATCTGGCGTTTCGAAACTTTCCTT
CGTTAAAGTCTTtatatatagtagaatgtgcaTTTCTTTATGAGCTTATCGTTGATAAAT
GCAAAAAGCTAGAACATCTTAGTGTAACCGGAGAATACCACAAGGCTGATATGAATGTGT
CTTTGATTATTCTCCCGTCCCTCATTGATATAGAACTTGGTAATGTCAAGATAGATAGTT
CTTTGGCACAACAGATTACGTGCTTATATCATATCAAATATCTTTCTTTATGGCAAGTAC
ATATCTCGTGGGGATTGTCATTATTCCCAACTAGTCTAGAGTCCCTTACATACCATCCTT
CGTgttataaagattattttatgcTGAGTTCCACATACCCACTATTAACTCACTTAGCAT
TGGATGGAATAGCAGTTGTTAACCTGCATACCATTGCGAAAAGATGTCCAGTACTCACTA
GCCTCAAGCTATTCgatattggcgaagttatgAGATTTGCATGTATATCGGAATTACGTA
ATCTGacaatgttattattattaattgatgataTGTCTGTAGATTATCTTCGCAGAATTA
CATCATTATCTAACCTCCAAATGTTAGATATAGAGATGCAAAGAGATTCTCCCGTTCTAG
ATATATCGTGTTTATCcacaatgaaaaaattgacagATATTACCCTTCGATGCAACGAAG
AGAGGTATGCGATACCGGACAGTTTGAGATCTATAGTAAGGATCGTAGAATGTAGCTCTA
ATTTTTAGGACCGTCTAGCTAATACAGAGTGGGTAAAATGCGGGGTAAAGACAGCAATGG
GCTGGATATATTATACTTTTCAACAATGAACTCATTGCTAATCTCTGagaattgttaaat
atatgGGCTACAAAATGACAACGGAATGTAGAATGCGGAATAAAAAATAGTGGACAATAG
AATCTACGAATAGACATTCGAATGGAATCCCTACAGAGAAAAATAGTAGTGGACGAGATG
GGTAACGACATGAACGATTGCGGTACAGAATATTATCGTTCGTTATATTGCTTCTTAATC
ATTTCTGGGCCAACACCATTACATGAATTATGTAACAATTGTACTAGAAGTGCCTGGAGG
AGTTTACTTGTGGATAGCATTAAACAGCGACATAGTACAATGCGATGGAAATAGATTACG
AAGAAGAAACTAGTGGTCAACCTTCATGATGCGACTATGTTCGCACACTGTATATTTACC
TACCATGGAAATACGGAATGGATTTTGTTGGCAggttattacatatttttgaGCGTAGCT
CAGTCTCCGACTGAAAATGATGGGCACATTATTCGTATATTTTTGTTGGTAACGATTGTT
CCAAATTTAGTAACTACGCCAACAACAAATTTGTGGTACAATGATCAGTCGTAGAGGGCA
CATATACTCTCTTTGTGTTAGTTAAACTAAAGGAGCCCTTGAGACAATTTCTACATTTGA
CGTATATATTAGTTGATAGCCAGTTACGTAATTCTGGTAGTGTTATCCACTTACATTCCG
[truncated: 23,848 more rows]

## Sheet: MSA_Rir_Concatenated
>187_Parapoxvirus_red_deer
----------------------------------------------------------MVELKCLNWFENRSN-------------DSRFLFLKARCSRN-SVVYLRFV---QHFYYVVRTSSL--RDIAQP----------------------LAWTRDLGPMTVVSIDEIVARTARVPAR------A-----REETELS-------LIASA----------------------SRLSLPETFMSDF-LNVSWFFVAHDIDPDGCYRVDLAALQDLG------NGCFHCEDPGACFAEKIP------------RFNVTKSCLFLDIECHFE---KKFPSVFRNP--VSHISFCVIDKDG------------VDRRFTLTNAEMLSADDL----A-EAE…
>178_Deerpox_virus_W-848-83
-----------------------------------------------------------MEIKCINWFESRG--------------EKRFLFLKARNKDL-ETIFIRFP---YYFYYVVTDDVY--KSLKPS----------------------IYGSEFLGSMDMIDISEYTSNYVTDINR------K-----RETVNVW-------LIKEI----------------------KKQSISKVIMDEF-LNITWFFISNKISPEGCYTIDLEKMEKIN------NQCYHCNDPKECFT-PID------------RFNINRSYLFLDIECHFD---KKFPSVFINP--VSHISCCYIDLSN------------KEFRFTLVNEEMLSEDEI----N-NSV…
>181_Goatpox_virus_Pellor
-----------------------------------------------------------MEIKCINWFESKG--------------NERFLFLKARNRQS-ETIFLRFN---FYFYYAVTEDVY--MSLSPP----------------------AYSSDFLGNMNLIDISERVSNHVTDVEK------N-----KTNVNVW-------LIKEP----------------------QKRNIPKAIMEEF-LNVSWFFISNNISPEGCYSINVEKLKKIN------EQCYHCDYPKECFATPIN------------RFNINRSYLFLDIECQFD---KKFPSVFTNP--VSHISCCYIDLTN------------LEFKFTLINEDILSNKDK----K-DAT…
>046_Brazilian_cedratvirus_IHUMI
-----------------------------------------------------MADDKTVLVHAYDWGVKDVDG-------------RVNVWAWCLDEQS-QSHLLRIPYNY-CYLELRPLMVGWKQGIADYLIKNI---------------NKSLGEFAPMGCEFLFRE--KFYFYQGKK-------KYPMLKFTFANLVSLQKLRNLVKRSIKFEVKRDGRC---------VKLEANG-TLWEDTHSPIRRLL-TERDCRYAQWFQIE-IS------V-PRSVESTISE--KIGDYKTLKARP--D--VK---TITSPKILSFDIECYSNN-HRAMPKEYIPEHVVYMI--SCIVFRN----GQPE-RE----------------------------…
>170_Adoxophyes_honmai_entomopoxvirus_L
------------------MPILGTGIFKFNSHKENNDNAAHYIKRLLILLPYDNFEDETVDIKIFNWYIIKPSA------------FEQFIVCKCKIYDTEEIIYILFD---IYEFFLCDVK----LSETNEILNNIKKNIDSNF----SNGYKNSSYLILKDYKIITNEVKYYYNFTEDYKII----------LPNTDLI-------L------------FMTP----------KIDKINSKYNN--DK-YRWFYVLNKIEPSGSYRINIKH---LQKI-------NVFDKK-KSYYCSDPKIL---SNPIETDKFIPVSRVSIDIECQHF---GEFPTPKKFP--I---SHICIDWYMESN-INPI-----KKIITLINYEI---------------…
>154_Emiliania_huxleyi_virus_208
LGKYGLRAQPPNEYVSTDINIQLMAIEVEDLP--IE--------S---TLDEEYN---ESVIASDQFISTL-----PPENAHEYVKRKAVAYLFGAEEHTGATVCVKVDKFRPVLYYHTNDSVS----T-------LKNKIDES----------L-NLKGDIDAKVIKRK--RTYGFHPDKDDSTSHEQIRIVEVSFPSVSKMKAACYR----------SGDKEP----------PETRLPKPWEQGVDPGSMFM-ERNGLTPCGWFKMKACKTITK-------HKISHCTMEFEVNPKNIQPVD--------LDKIAPILIASYDFEMYSET--RGFPMADRQGDHIAII--GVAFWRL---------------------------------------…
>028_Emiliania_huxleyi_virus_86
LGKYGLRAQPPNEYVSTDINIQLMAIEVEDLP--IE--------S---TLDEEYN---ESVIASDQFISTL-----PPENAHEYVKRKAVAYLFGAEEHTGATVCVKVDKFRPVLYYHTNDSVS----T-------LKNKIDES----------L-KLKGDIDAKVIKRK--RTYGFHPDKDDSTSHEQIRIVEVSFPSVSKMKAACYR----------SGDKEP----------PETRLPKPWEQGVDPGSMFM-ERNGLTPCGWFKMKACKTITK-------HKISHCTMEFEVNPKNIQPVD--------LDKIAPILIASYDFEMYSET--RGFPMADRQGDHIAII--GVAFWRL---------------------------------------…
>118_Anopheles_minimus_irodovirus
-----------------------------------------------------MATLQTIDIYAYSWHIDEEE--Q----------DSTFIRVYGLNNLN-ENICVSINGFRPHVYVELPTHINWVDF--K----------PQ----LYS---FFQQLSSGLKCTLTFAR--KLYGANLKKK--DVHKKFPFLKCTFNSKRDAHF-LAHKLK-------------NRQYVPG---IGQLKFNVHHLDACPRLQLT-SKYNLPTAGWIRFKGT------KILQDEDKFTERCDEFMIDLS------EDLMKRCDAVGTVKPLILSFDLEVNSED-GITMPKATRPGDVVFQI--SCVFSRL--G---EP---SDKYLLSL--G-N-P----S----E---…
>186_NY_014_poxvirus
-----------------------------------------------------------MEVRCINWFESRG--------------EERFLYLKSRCKNN-DTVFIRFP---YYFYYVVTDEVY--KSLSPP----------------------AFRAKPLGEMKIIDIDETISYSIDIEDR------K-----ISISEMW-------ILEEP----------------------KKRNISKVSMDEF-LNITWFFIINNISPDGCYMLDEQYMTKIN------NSCYHCDDTQKCFANEIP------------RFDIPRSYLFLDIECHFD---KKFPSVFINP--ISHMSYCYIDLSG------------RRRLFTLINEEMLSESEI----E-EAI…
>169_Turkeypox_virus
-----------------------------------------------------------MDIRCVNWFENKG--------------DIKYIYLKAITKSS-TVIFIRFD---YNYHYVYDTDT----ELDFT----------------------PIDSSELGQFNIIDIDEIVDKDIRDVVD------R-----KTYTKHL-------RLVKD----------------------NRKNRQKGYLSEY-LDITWFYLLNSIKPDGCYEINMEKLSAIS------RDCYHCKEPNKLFTKEIP------------LFDIKYTYLCFDIECQFD---KKFPSVFVNP--ISHISCLIIDT-K------------REYKFSLINTDLLDDKSP----T-I--…
>190_Rabbit_fibroma_virus
-----------------------------------------------------------MEIKCINWFESKG--------------DKRFLFLKARSRDL-ETIFIRFH---YYFYYVLTEDVY--KTLIPL----------------------LPRSIFLGAMTIVDISEYTNNYVSDVKR------K-----RTTANIW-------LIKEN----------------------KKRNIPKVIMDEF-LNITWFFISNNISPEGCYHIDISKLEKLN------NKCHHCNDPKICFR-IHS------------RFEIPRSYLFLDIECHFN---KKFPSVFINP--VSHISCCYIDLSN------------EEYRFTLLNEEMLTEEEI----N-EAV…
>134_Megavirus_lba
-----------------------------------------------MVLINNSVDHKVLEFQITDWNSYHETDP--------EDEKKYVIQLFGRTEDD-KDVCIKVTDFTPYFYVQIPTN--WKKKHVDKFVYYLKRKVSW---TNNNPNYACDLSNSLVNYKMVEKH--NFYNFTKKK-------YFNFVMLVFKSQIAMREFSNVLARPLKTE--------------GLT-KEPMLYQRFESNIEPHIRCM-HINNLSSCGWVTIDNKNLKNN-------SEYSNCDYSYSVQWKHIKPSS-------NDDRMAPLKIMGYDIECVSCD--HNFPQADRET------------------------------------------------------…
>171_Choristoneura_biennis_entomopoxvirus
------------------MPFLGTGILKFDTKKDGDDYNAIYLKRILILIPYGNLDNKELNIKIYNWYIIKPSS------------LEQFIVCKCKNYETEEIIYILFD---IYEYFLCDLQ----LSETNEILKYIKNNIDKYT------NSFNSSYIILKDFNIITNEVESYYNFTEDSKIK----------LNNTDLI-------L------------FMTP----------KIERIYSKYNR--NQ-YRWFYILNNIEPAGSYKINMSN---LQNI-------NIYDKNKTAYYCKNPKLL---LTPIEIDKFIPVSRVSIDIECQHF---GEFPTPNKFP--I---SHICIDWFMESN-INPV-----KKIITLINYEI---------------…
>202_Yaba_monkey_tumor_virus
-----------------------------------------------------------MDVKCINWFESKG--------------DNRYLFLKARNKDL-KTFFIRFP---YYFYYALTDEKY--TSLTPP----------------------AFKSVFIGKMTNIDISENISYVVSNETR------K-----KVDVDIW-------LILEP----------------------KKRVLSDTVMGDF-LNITWFYMLNNVCPDGCYVIDIKMLEKIN------DNCYHCNDPQQLFLNPIP------------KFDVSRSYLFLDIECHFE---KKFPSVFTNP--VSHVSCCYVNLFG------------RELKFTLINRDMLSDFDI----N-EAK…
>044_Cedratvirus_lausannensis
-----------------------------------------------------MSSDKTLVVHAYDWGIKDIDG-------------RVNVMAWCLDEQS-QSHLLRIPYNY-CYLELRPLMVGWKQGIADYLIKNI---------------NKSLGEFAPIGAEFLFRE--KFYYYQGKK-------KYPMIKFVFNNPVSLQKLTAMFRRPVKFEVKRDGRC---------VKLEANG-TLWEDKQTPIRKLL-TERGCGYAQWFEIS-VS------P-CRHPTSTIPE--WTGDHKTMKPRP--D--IK---TITSPKIFSFDIECYSNN-HRAMPKEYIPEHVVYMI--SCVVFRN----GQPE-RE----------------------------…
>208_Dikerogammarus_haemobaphes_virus_1
-----------------------------------------------------------------------------------------------------------MESLTFVYHATAHKS----SIRLYV--------------NGEKQIIKCLYDP--------------------------------FCLVGP-----------IEDKGGNSE--------G--FINDLDPETRDGVVVVK----NKGCFFGA--DYTRSEYYKITSRF---------RS-Y-IKPPSDTKKYEAGISSIL--Q--FQ-SRIGSPLFLSHFSMECIKTP---------------IWI--CRNINSIKILK--PKHEC--CLYFDIETFID-ETNS----------…
>113_Testudo_hermanni_ranavirus
-----------------------------------------------------------MDLFVYQWFCDGS----------------QEIRAYAVDSDS-STVCVRVTGFRPGFYVETASCQA----VTRA----L----QDF--------------RDVRAEKRVRD---HLYATRGS--------SVPFVWVTFRCWFDARKASDVLVK--------------------------AGFACHQCRAQPVLQLT-SLKDLPTCGWIRLGKGAVQVKR------EKYSRCKREFIVQWEQVERGP--------DVPQPEVTVVALDLEVNSEV-ENAMPK-DRPGDEVFMA--GAIILRP----GKKPKR----VLLSLEAD-----------------…
>157_Emiliania_huxleyi_virus_99B1
LGKYGLRAQPPNEYVSTDINIQLMAIEVEDLP--IE--------S---TLDEEYN---ESVIASDQFISTL-----PPENAHEYVKRKAVAYLFGAEEHTGATVCVKVDKFRPVLYYHTNDSVS----T-------LKNKIDES----------L-KLKGDIDAKVIKRK--RTYGFHPDKDDSTSHEQIRIVEVSFPSVSKMKAACYR----------SGDKEP----------PETRLPKPWEQGVDPGSMFM-ERNGLTPCGWFKMKACKTITK-------HKISHCTMEFEVNPKNIQPVD--------LDKIAPILIASYDFEMYSET--RGFPMADRQGDHIAII--GVAFWRL---------------------------------------…
>098_Common_midwife_toad_ranavirus
-----------------------------------------------------------MDLFVYQWFCDGS----------------QEIRAYAVDSDS-STVCVRVTGFRPGFYVETASCQA----VTRA----L----QDF--------------RDVRAEKRVRD---HLYATRGS--------SVPFVWVTFRCWFDARKASDVLVK--------------------------AGFACHQCRAQPVLQLT-SLKDLPTCGWIRLGKGAVQVKR------EKYSMCKREFIVQWEQVERGP--------DVPQPEVTVVALDLEVNSEV-ENAMPK-DRPGDEVFMA--GAIILRP----GKKPKR----VLLSLEAD-----------------…
>011_Tupanvirus_soda_lake
---KGSKTHSS-----ADIKLAL----KKSKTKS--EEKPK------TDITNHTSKPGNLEFQICDWNSYHEIDG--------NDEEKYVIQLFGRTEDD-KDVCLKVTGFTPFFYVEVPTS--WTTKQADKFVEILKNKVSY---ANNNPNYEYDLGQSLVRHALVQKY--KFYNFANKK-------LFKFVMLVFKNHTAMREYANILAKPLKAT--------------GLT-KEPMLYQRYESNIEPHIRFM-HINNLSSCGWVSIDKTKLKTN-------KEYSNCDHSYNVNWKEVKPSD-------NDDRMAPFKIMGYDIECTSCD--HNFPQADRKP------------------------------------------------------…
>167_Penguinpox_virus
-----------------------------------------------------------MDIRCVNWFENKG--------------EIKYIYLKAINRES-NVVFIRFN---YYYHYVYDASK----ELEYK----------------------PKERIDLGKFKIINIDEKLNTDIRYVEQ------R-----DYYTSEL-------VLIKD----------------------LKRNREKQYLQEY-LDITWFYLLNNITPDGCYKIDIEHLTPIK------KDCYHCDDVSKVFIQEIP------------IFEVKFTYLLFDIECQFD---KKFPSVFVNP--ISHISCWIIDK-V------------TEYKFTLINTDLLPDKEP----S-I--…
>138_Moumouvirus_goulette
---------------------------------------------------------------------------------------------------------------------------------------------------------------------------------------------------------------------------------------------------------------------------------------------------------------------------------------------------------------------------------------------------------------…
>175_Camelpox_virus
-----------------------------------------------------------MDVRCINWFESHG--------------ENRFLYLKSRCRNG-ETVFIRFP---HYFYYVVTDEIY--QSLAPP----------------------PFNARPMGKMRTIDIDETISYNLDIKDR------K-----CSVADMW-------LIEEP----------------------KKRNIQNATMDEF-LNISWFYISNGISPDGCYSLDEQYLTKIN------NGCYHCDDPRNCFAKEIP------------RFDIPRSYLFLDIECHFD---KKFPSVFINP--ISHTSYCYIDLSG------------KRLLFTLINEEMLTEQEI----Q-EAV…
>035_Pandoravirus_macleodensis
LVNLGARAKAMSNLFGRRLRVQLLDPLVRDASRRVIHYHHDLMDVDP--EDRDDADDDHDDADGDGWQDEGERR-------ERAPPADTLLLLNGVDADG-RTVCVNVKGMRYCIYVLCPNT--WGLTHMSALASAI----EGYYARQKRLHHMLGWEPAPNDP-------------TRTK-------AHNYCVLGFGSARVMEWAANAIQRGGKLR----ARSP--------DRDMRAL-RVYERRVDPVHKALERLGGLQPCSWFDVE-RWRV----P-G--LYHTHAQIEVEVDARDIVPRP--E-----IDAMAPVWKASWDVECYSHD--GSFPRADHPRDCDHTI--CINTYFSQHRSGQPPRVV--SHHFGAVRVHR-QADRL---------…
>088_Heliothis_virescens_ascovirus_3g
----------------------------------------------------MDSITNGESFYVYDWRVVSTEKDDRSGNRKKWTEITLMLRAYCVDANG-ATVCLRMGQVKTKLYVEFPENYDLNP--RR----W-----SAIRT-ILKDAIYCKNDKCDSNIQRVSLQ--PLYGAK-QVR--------TYVAIEFTSEVGKR-AFINKISGKCDQRT-K----TAKFPDN---VTGDQLRFHWMNVPTELQVL-VNAKLPFAGWIETGRL--------YSPKDRKTRCDREYSVDIKQV------RTSTSMACVTPPLKTFAWDIEAKIND--MSSPG-THEDDEVYMI--SISVSDN--T----------DHLILIAPD-G-C----GEAMRA---…
>016_Organic_Lake_phycodnavirus_2
---------------------------------------------------------MTLQIKMIDFQVS-------------EMKDEFKIQMYGLDEHR-KTYSITVNHFNPFVYILVPNI--WSKSKTDDFIQHFKDHDDK------TIARSSSEN--IVSYELVKKK--TLYGFDANK-------YYNFVYISCKNMSFIYKLKSLYYDKE-----TQQINE------GYL-YQNFRTKIYECMIPPLLRFF-HIQKISPSGWIEINT--YK------KYTTKRTHMDMDIGCHYKDIISLD--K--DD----IVPYKICSFDIEASS--SHGDFPEASKDY--YAYLEALLENVFGFKDT-HIDKCYTEYKLKKYFCNDD-E--------E----…
>009_Bodo_saltans_virus_strain_NG1
---------------------------------------------------MATCESNNFIFQVLDWDFTHKEVD--------EDKRYYVIQMFGKTKDQ-KTVYVEFTDFKPFFYIRINPT--WTNTVIQTLIEEIKKNMKKK--DGNMKWKNVGDGL--ISTNVVEAE--KFLGFTAGK-------KFKFLQLNFDDYEIMKKCEYACKRI---------YKL------PMV-KYVIKLEIFESNILPLIRFM-HIRGLDAVGWVSIPIDKLI------SNTYQKSCCDINYRTKWNNVSKVD--D--VT----ISKFDILSFDIECTST-D-GSFPQA----------------------------------------------------------…
>081_Molluscum_contagiosum_virus
-----------------------------------------------------------MEIRCLNWFEARG--------------EERALYLKAKTRAG-DTLFVRFP---HYYYYVVDGGTL--STLAPP----------------------PRAASALGEFELACIDETLARADALHAP------T-----RPRSQLW-------LLEEA----------------------QPRQIAGALLAEF-MHITWFFLRNEIEPNGCYRVPDAELEPVC------ARCFHCAAPRRAFATRVP------------LFEVTHTYLFFDIECQFD---KKFPSVFSNP--VSHISFCYVDRLG------------TEVRFSLLNSDLLSEDS----------…
>147_Emiliania_huxleyi_virus_156
HGRYGLRAQPPNEYVSTELNIQLMSIEVEDLP--IE--------T---TLDEDYD---ETVIASDKFISTL-----PAENAHEYVKRKAVAYLFGAEEHTGASVCVKVDKFRPVLYYHTSESVS----T-------LKNKIGES----------L-NLKGDIDAKVIKRK--RTYGFHPDKENSTSHEQIRIVEVSFPSVSKMKAACYR----------SGDKEP----------LETRLPKPWEQGVDPGSMFM-ERNGLTPCGWFKMKACKTVTK-------HKVSHCTMEFEVNPKNIEPVD--------LDKIAPILIASYDFEMYSES--RGFPMADKQGDHIAII--GVAFWRL---------------------------------------…
>019_Hokovirus_HKV1
----------------KTSPINKTSPINKT---NISNQTNTINKTNNISKSKPLNIKNDIVFKILYWDNYHEKGIGDSNKSDDNNNGNYTIRLFGHTKTN-ETIYVKVNNFKPYFYVMVPDS--WYLNKSKPQTFI-------K---NEITRDSDKKSL--YDCEIVRHH--AFTEFTNYK-------LYTFMKLYFNDYISYRVYERLFYDYDDKGMHKKYTNR------VCD-LENYEFIVYEADMLPNLRFM-HERDLWSVGYAKILAKKYK----NINND---SNNTYNIECDWRDIIKVE--D--DT----IVKYVVASFDLECKPE-NLDNFPKA----------------------------------------------------------…
>204_Yoka_poxvirus
-----------------------------------------------------------MDVRCINWFESRG--------------DERFLYLKARCKNG-DTVFIRFP---YYYYYVVTDDIY--HSLSPE----------------------AFRSKSLGEMKIINIEEIVSYSIDIDDR------N-----ISISNMW-------IIEEP----------------------KKRNISKIYMDEF-LNITWFFIINEISPDGCYSLDDTYLTKIN------SSCYHCDDIKRCFIKEID------------RFNIPRSYLFLDIECHFD---KKFPSVFINP--ISHISYCYIDLSG------------IRRLFTLINEEMLSTHEI----E-DAV…
>105_Orange-spotted_grouper_iridovirus
----------------------------------------------------------MDSVYIYQWLYAN-----------------YEVRGYGIALNN-TVVCVRVPNFKQVVYVECTDPQQHD-P--------------R----STFTQHGFRVYETPRAC--------SLYGAKGVG---------TYFAARVPNYNAM------------------------RDVQ----ETQGPFKIHESRVSKTMEFT-ARAGLPTVGWIQVSQR------CAV--TRTVTMAAKEYMVPNWR-----MDVRPAPDIEGVPPAKIVYFDIEVKSDY-ENVFPS-DRDDEVIFQI--GLVLCSG--N--------VRTDLLSL--P-G-R----DYDD-----…
>068_Lymphocystis_disease_virus_Sa
-----------------------------------------------------------MLIFVFQWCNDLT----------------QEIRGYGKSEDG-KSICSVVKGFKPYAYVDYIIDVKSM------------------------------IKSDDVFIEYVEKS--HLYSVCTD---------KRFWKLTFKDGF----------A-------------KKQTIAL---LTGRNIMVHEDKADATLQMR-AIRKLPAVGWVEATVF---------STSRYVTSCQIEISVRYD--------RLLPYEHDKIPCIRILALDIETAS-E-DDQFPK-DRPGDEIFQI--SLVFED-------------RKLLLSL--P-G-K----DYDRN----…
>079_Nile_crocodilepox_virus
-----------------------------------------------------------MDIKCLNWFENLR--------------EKKFLYLKARTSAR-DAVFIRFD---IHSYSVTDDPS--------A----------------------SATAESLGQFRVMHAEERVVYTPAAARP------P----TEERRELF-------LVR--------------------------EALESEYLTGF-LRVNWFFVRHNVDPSGCYRVAESLLSPLG------RKCFHCLDPGAAFATPIP------------LFQVPSSYLFFDIECRVG---KKFPSAFSDP--VSHVSFVYVDREG------------AERRFTLINSDLLPADEP----P-PSE…
>002_Megavirus_chiliensis
-----------------------------------------------MVLINNSVDHKVLEFQITDWNSYHETDP--------EDEKKYVIQLFGRTEDD-KDVCIKVTDFTPYFYVQIPTN--WKKKHVDKFVYYLKRKVSW---TNNNPNYACDLSNSLVNYKMVEKH--NFYNFTKKK-------YFNFVMLVFKSQIAMREFSNVLARPLKTE--------------GLT-KEPMLYQRFESNIEPHIRCM-HINNLSSCGWVTIDNKNLKNN-------SEYSNCDYSYSVQWKHIKPSS-------NDDRMAPLKIMGYDIECVSCD--HNFPQADRET------------------------------------------------------…
>060_Armadillidium_vulgare_iridescent_virus
---------------------------------------------------------MQKTIFVYSWHQIEDA--STSGEFKKWTD-PEHIRVYGIDENG-KSICVTIDDFRPFVHIELPNHIQWLE-NGN----I-----PKVQK-NYLRTLLGSNAPIKQGTSFKYKY--KLYGAHYDRN-ENYRKKFPYLVCKFANRKQIA-LLNSKLK-------------NKVDVPG---FGLIDLKVRETNISPILQLC-VEKNLPSSGWLEIQ--------EFREEDEKVTDCDEEYLVHSIE-----KDSLRPSDRQCPIKAKIMAWDIESFSVD--GSFPDPNIPGNVVFQI--SCVFGTM--G---SI---RSKYLLTL--G-E-P----DFSNDE---…
>094_Andrias_davidianus_ranavirus
-----------------------------------------------------------MDLFVYQWFCDGS----------------QEIRAYAVDSDS-STVCVRVTGFRPGFYVETASCQA----VTRA----L----QDF--------------RDVRGEKRVRD---HLYATRGS--------SVPFVWVTFRCWFDARKASDVLVK--------------------------AGFACHQCRAQPVLQLT-SLKDLPTCGWIRLGKGAVQVKR------EKYSRCKREFIVQWEQVERGP--------DVPQPEVTVVALDLEVNSEV-ENAMPK-DRPGDEVFMA--GAIILRP----GKKPKR----VLLSLEAD-----------------…
>084_Squirrelpox_virus
-----------------------------------------------------------MDVKCVNWFESRG--------------ERKYLYLKARTREG-AAVYFRFN---RYFYYVVSEATL--ASLAPP----------------------AHRAEPLGRMSIIDIDEEVSRDANLRPR------P-----RREEDLW-------LVAEP----------------------HRRSIVGAYMTDF-LDVTWFFIANEIDPCGCYAVDESLLEEVR------AGCFHCEDPKRCFAARIP------------RFDVQRTYLFMDIECHFE---KKFPSVFTNP--VSHVSCCTVDRTG------------AEFRFTLLNEEMLSEADR----A-EAL…
>188_Pseudocowpox_virus
-------------------------------------------------------MLFEMELKCLNWFENRSN-------------DSRFLFLKARRADN-AVVYLRFV---QHFYYVVRASAV--AEIAQP----------------------LAWTRALGPMSVVSIDEIVARSARIPER------R-----RDEIELC-------LVASE----------------------RKLAPPETFMADF-LNVSWFFVAHDIDPDGCYRVDPAMLRDLG------NNCFHCDDPGACFAEKIP------------RFNVARSGLFLDIECHFD---KKFPSVFKNA--VSHISFCVVDKDG------------LEMRFTLTNSEMLSDADL----E-EAA…
>131_Yasminevirus
----------------KDVDVDEDDPDA-----EIDEEDAGYADVEEVSRDDNQKPEGDLEFQILDIDFYHAENE--------DDKKTFNIMLFGKTKED-KSVYVNVEGYRPYFYVEIDER--WRKPICDRVIK--------------RVKKDLKTGL--IDFDIIQAH--KFHGFTNDE-------KFNFLKLVFDDYDSMRAYARAFEMKHA-------LPY------ISR-QRKISFKLYESNINPILRFL-HIRNIDPIGWCKIPQNKFK----PFGEGHRKGTTDINVNCIWKDVERVE--C--ND----IHKFKILSFDIECTSE-D-GKFPQN----------------------------------------------------------…
>078_Melanoplus_sanguinipes_entomopoxvirus
------------------MSVFNNKIFKSTLSDEIDSDHAIYIKKRTSIFKELTNDIENIRIHIINWYQYNYSK------------LERYIVCKCKNIDTDELIFFIFD---FYHYFLCSKE----LVNNNNDLKDLINIIDEYK---------IGEYEILENLKILDVDLIDYYNFEETDINI----------AKYRNLY-------L------------FKTI----------KIQ-LESEFNH--LD-YRWFYVLNNIDPSACYNIDITSDN-CKIFV------TNIHFKFKTYYVSNPKKL---MNKIDPL-PCKISRLSFDIECKQT---GSFPDPKYMP--I---SHICVECFYDD----PKK----NKILILTNCNL---------------…
>114_Tiger_frog_virus
-----------------------------------------------------------MDLFVYQWFCDGS----------------QEIRAYAVDSDS-STVCVRVTGFRPGFYVETASCQA----VTRA----L----QDV--------------RDVRVEKRVRD---HLYATRGS--------SVPFVWVTFRCWFDARKASDVLVK--------------------------AGFACHQCRAQPVLQLT-SLRDLPTCGWIRLGKGAVQVKR------EKYSRCKREFIVQWEQVERGP--------DVPQPEVTVVALDLEVNSEV-ETAMPK-DRPGDEVFMA--GVIILRP----GKKPKR----VLLSLEAD-----------------…
>203_Yaba-like_disease_virus
-----------------------------------------------------------MDVKCINWFESKG--------------DNRYLFLKARNKEL-ETFFIRFP---YYFYYALTDDVY--KSLTPP----------------------AFKSVFIGKMTNIDISENISYVVSEETR------K-----KVDVDMW-------LILEP----------------------KKRIIANTIMNDF-LNITWFYILNKICPDGCYSMDVKQLEKIN------DNCYHCDEPQKLFLNAIS------------KFDVLRSYLFLDIECHFE---KKFPSVFTNP--VSHVSCCYINLFG------------KELKFTLINKDMLSEHDI----S-KAK…
>168_Pigeonpox_virus
-----------------------------------------------------------MDIRCVNWFENKG--------------EIKYIYLKAINRES-NVVFIRFN---YYYHYVYDASK----ELEYK----------------------PKERLDLGKFKIINIDEKLNTDIRYVEQ------R-----DYYTSEL-------VLVKD----------------------LKRNREKQYLQEY-LDISWFYLLNNITPDGCYKIDIEHLTLIK------RDCYHCDDVSKVFIQEIP------------IFEVKFTYLLFDIECQFD---KKFPSVFVNP--ISHISCWIIDK-V------------TEYKFTLINTDLLPDKEP----S-I--…
>126_Marseillevirus_Shangai_isolate_1
-------------------------------------------------------MDRTCNYKVERWDMEDAKE-------------GLEFYCYGRTKDG-KSVCTRIEEFCPYTYMQLPKKKKWGKREERLLFEYL-------------KERVCVRSGPPVSFTREKKFFL------KGKI------PVDTLKLEFRTLSAMRACAKAMETRQH-------------RIDGVGIFEAKELRTHEQNIDTYTKFF-THRSINSTGWISVKEKAGKAY-------QKFSKADIEFSCFWKHVAPGD--------DEGLVSTKKLSFDIEAYSKN-HSAFPDPNMKENVVTHV------AWT------------------VSDLDG---------------…
>038_Pandoravirus_inopinatum
-------------------------------------------------------------------------------------------MLNGVDGEG-RTVCVSVRGMRYVIYVLCPAT--WGVAHMQALAATI----EGYYGQQKPLHHMLGWEPETNDL-------------TRTK-------RHNYCVLGFGSARVMEWAANAIDG-GD-KLCRRLREP--------ERDMRSL-QVYERRVDPVHKALERLGGLQPCSWFDVQ-RWRV----P-E--LYHTHAQIEVEADVRDIVARP--E-----IDVMAPVWKASWDVECYSRD--GSFPRADHPRGCDHTI--CINTYFSQHRSGRPPRVV--SHHFGAVRVHR-PVDAE---------…
>137_Moumouvirus_australiensis
-----------------------------------------------MVENNLNAEKEVVEFQITDWNNYHEIDS--------EDEEKYVIQLFGRTEDD-KDVCIKVTDFTPYFYVEIPIN--WKKKHVDKFIYILKRRVSW---TNNNPNYNYDLSNSLIKYKVVQKH--NFYNFTNKK-------YFSYVMLIFKSHTAMKEFSNALARPLKTE--------------GLT-KDPMLYQRFESNIEPHIRFM-HINNISSCGWVTIDKTRLKEN-------KEYSNCDHSYSVNWKYVKPSD-------NDDRMAPLKIMGYDIECISCD--HNFPQAERET------------------------------------------------------…
>043_Cedratvirus_Zaza_IHUMI
-----------------------------------------------------MSSDKTLVVHAYDWGIKDIDG-------------RVNVMAWCLDEQS-QSHLLRIPYNY-CYLELRPLMVGWKQGIADYLIKNI---------------NKSLGEFAPIGTEFLFRE--KFYYYQGKK-------KYPMIKFVFNNPVSLQKLTAMFRRPVKFEVKRDGRC---------VKLEANG-TLWEDKQTPIRKLL-TERGCGYAQWFEIS-VS------P-CRQPTSTIPE--WTGDHKTMKPRP--D--IK---TITSPKIFSFDIECYSNN-HRAMPKEYIPEHVVYMI--SCVVFRN----GRPE-RE----------------------------…
>082_Myxoma_virus
-----------------------------------------------------------MEIKCINWFESKG--------------DKRFLFLKARNKNL-ETIFVRFH---YYFYYVVTEDVY--KTLVPI----------------------PTASIFLDSMSIVDISEYTNNYVSDVTR------K-----KTMANIW-------LIKEN----------------------KKRNIPKVVMDEF-LNITWFFISNDVSPEGCYRIDVSKLEKLN------NKCYHCNDPKDLFSNPIS------------RFEVPRSYLFLDIECHFN---KKFPSVFINP--VSHISCCYIDLSN------------DEYRFTLLNEDMLTEDEI----H-EAV…
>123_Invertebrate_iridovirus_25
-----------------------------------------------MDTNTKSEGLTNYEFYAYSWHLDEEF--Q----------DETFIRIYGFDNQS-KNICVAVNGFRPFVWVELPTHINWKDNANK----------ER----LYL---YFRQLFPEIKCTLKFCK--KLYGANLKQK--GTFKLFPYLLCSFSSYNTLKYTFPNKLK-------------TPQRIVG---LGNLKMSVHGQDACPRLQLT-SKYNLPTAGWIKFKGT------EIINEEDKFTSCDREFLVDLGLCK---EDLISRSGKTTVPKPLVLSFDLEVNSED-TVTMPKASRPGDVIFQI--SCVFSRL--G---S----DDKYLLSL--G-K-C----K----S---…
>041_Mollivirus_sibericum_isolate_P1084-T
TRHIGDKAKIMSGWRQATLTVQLLDVIVATQR--VEYYNYK------------------LAAGLKPWEGEGNIYD----RL-----NRNVAYLICVDAEG-RTVNVRVTDPVFKCYVQCPDA--WTLDEDMEMVRWV----ERQQKEATKSQQYCGFVPESD------------TQLDRAK-------TWNYCAMGFPSLCHMQNAKHLLTQTRNPRRAYP------------SAPREGL-KVHEADTGGVHKLLD-DINILPSSWITIS-QWDV----P-E--RYYTHSQIEVEAHRCDIKPAE--G--K-ITERVAKMWKAAWDVEAHSTV-ARRFPNPDLVD--NVTI--CINTCVSQHDRADKDGVV--CHY-NVS-------------------…
>062_Daphnia_iridovirus_1
-------------------------------------------------------MTVDHELYVYSWGSQVLKNK-------IF--YKGYLSCFATDIKG-NVFQVIFQSFEPVGDHPLPDDDVLLDFVKE----VISLNNAHIDSKQNLDKLI--QTESEKNFSRIFPY-QYVYNVTERKTTRDPIRFFDFLVTTFSQLNSFSELFSL--S--------------KCFIG-----GKEFTSIVNIVPSCQVQFL-SKFGIPCTGWVFFKAMHSE-----------NISCESQQIPHIEGLDPQTYNIQTSENQAKIPMLRVLSFDIETFSED--GSLPEGTNTQDTVFQI--SGVISRG--V---GENTRDQKYLFTIGRG-L-P----ANVKSDEES…
>120_Invertebrate_iridescent_virus_22
-----------------------------------------------MV---CNTKEIEYEFYAYSWHLDEEI--Q----------DETFIRAYGFDDQQ-KNICVSINGFQPFVWVELPTHINWKLGENK----------ER----LYL---YFNQMFPNVKCTLKFCK--KLYGANLKKK--GTFKLFPFLMCSSPSFKELKFNLPSKLK-------------TPQRIMG---LGNLKFHVHGQDACPRLQLT-SKYDLPTAGWIKFKGI------EVVCEEDKFTSCDREFLVDLRLCK---KDLISRSVKTTIPKPLVLSFDLEVNSED-TITMPKASRPGDVVFQI--SCVFSRL--G---S----VDKYLLSL--G-D-P----Q----N---…
>111_Short-finned_eel_ranavirus
-----------------------------------------------------------MDLFVYQWFCDGS----------------QEIRAYAVDSDS-STVCMRVTGFRPGFYVETASCQA----VTRA----L----QDF--------------RDVRAEKRVRD---HLYATRGS--------SVPFVWVTFRCWFDARKASDVLVK--------------------------AGFACHQCRAQPVLQLT-SLGDLPTCGWIRLGKGAVRVKR------EKYSRCKREFIVQWDQVERGP--------DVPQPEVTVVALDLEVNSEV-ENAMPK-DRPGDEVFMA--GAIILRP----GKKPKR----ILLSLGAD-----------------…
>021_Indivirus_ILV1
-----------------------------------------------------MSNNEDLVFQVTDWGTVHEDTD-----FGDDILKKYIIRIYGTTPDG-KKVFVKVKNFAPYFYVAIPSF--WNSQKQKAQILI-------N---VKNKNPELVNSL--KSWEIVDQC--IFWKFTNYK-------KFPFIKLTFYSHDGFKAYERIFNKA--------IRNP------LLT-PKPQKYKLYESNIEPMFRCM-HIRQLNSVGWIRIQAGKYN----IFSQNGSPSNNDISIYTDWTQLEPVK--EKGNA----IVPMIIAAFDIECTSG-D-GTFPQA----------------------------------------------------------…
>150_Emiliania_huxleyi_virus_201
LGKYGLRAQPPNEYVSTDINIQLMAIEVEDLP--IE--------S---TLDEEYN---ESVIASDQFISTL-----PPENAHEYVKRKAVAYLFGAEEHTGATVCVKVDKFRPVLYYHTNDSVS----T-------LKNKIDES----------L-NLKGDIDAKVIKRK--RTYGFHPDKDDSTSHEQIRIVEVSFPSVSKMKAACYR----------SGDKEP----------PETRLPKPWEQGVDPGSMFM-ERNGLTPCGWFKMKACKTITK-------HKISHCTMEFEVNPKNIQPVD--------LDKIAPILIASYDFEMYSET--RGFPMADRQGDHIAII--GVAFWRL---------------------------------------…
>179_Ectromelia_virus
-----------------------------------------------------------MDVRCINWFESRG--------------ENRFLYLKSRCRNG-ETVFIRFP---HYFYYVVSDEIY--QALAPP----------------------PFNARPMGKMRTIDIDETISYNLDIKDR------K-----CSVADMW-------LIEEP----------------------KKRSIQNATMDEF-LNISWFYISNGISPDGCYSLDEQYLTKIN------NGCYHCDDPRNCFAKEIP------------RFDIPRSYLFLDIECHFD---KKFPSVFINP--ISHTSYCYIDLSG------------KRLLFTLINEEMLTEQEM----Q-EAV…
>127_Kurlavirus
------------------------------------------------------MAQRNHNFKVDSWNYDDNEN-------------GLVFYAYGRDETG-KSICARIENFHPYLYIQLPKKRNWGKREARVLFEHL-------------TTKVCKK-FPPVSYELKKKYFL------KGKV------PVSTLRLEFLNIAGAKMCSNAMENREN-------------RVEGLGTFAAKELRAHEQNIDIYTKLF-THRKLDSTGWLKVVENKGATY-------DKFSKADLEFSCDWKNVSLGE--------NKGLIATKKISFDIEAYSKH-HSAFPDPNIKENAVTQA------AYT------------------VEETNG---------------…
>101_German_gecko_ranavirus
-----------------------------------------------------------MDLFVYQWFCDGS----------------QEIRAYAVDSDS-STVCVRVTGFRPGFYVETASCQA----VTRA----L----QDF--------------RDVRVEKRVRD---HLYATRGS--------SVPFVWVTFRCWFDARKASDVLVK--------------------------AGFACHQCRAQPVLQLT-SLRDLPTCGWIRLGKGAVQVKR------EKYSRCKREFIVQWEQVERGP--------DIPQPEVTVVALDLEVNSEV-ENAMPK-DRPGDEVFMA--GAIILRP----GKKPKR----VLLSLEAD-----------------…
>103_Lymphocystis_disease_virus_-_isolate_China
-----------------------------------------------------------MLIFVFQWCNDLT----------------QEIRGYGKSKEG-KSVCLVIKGFKPYAYVDYSINVKSM------------------------------IKSDDVFIEYVEKS--HLYSVCTD---------KRFWKLTFKDGF----------A-------------KKRTIAL---LTACNVVIHEDKADAVLQMR-AIRKLPAVGWIEATIF---------STSQYITSCQIEISVKYD--------RLLPYKCDEIPKIRILALDIETAS-E-DEQFPK-DRPGDEIFQI--SLIFEE-------------RKILLSL--P-G-K----DYDKN----…
>177_Cowpox_virus
-----------------------------------------------------------MDVRCINWFESRG--------------ENRFLYLKSRCRNG-ETVFIRFP---HYFYYVVTDEIY--QSLAPP----------------------PFNARPMGKMRTIDIDETISYNLDIKDR------K-----CSVADMW-------LIEEP----------------------KKRNIQNATMDEF-LNISWFYISNGISPDGCYSLDEQYLTKIN------NGCYHCDDPRNCFAKEIP------------RFDIPRSYLFLDIECHFD---KKFPSVFINP--ISHTSYCYIDLSG------------KRLLFTLINEEMLTEQEI----Q-EAV…
>067_Scale_drop_disease_virus
----------------------------------------------------------MDKVYIFQWIVSG-----------------YHIRGYGLSHDSTHNVCVTIASYKPSIYIEVFDITEMKEI--------------K----QLVIKLGGIVTDTPNAC--------NIYSCANKG---------CFFGVTYSSFTVL------------------------KTLQS---EATGRFKIHESNISKTLQFV-SCAQLPTAGWIQVSKK------CIKPVDKHVTTCDVEYLVFDWQ-----KQIQSVTEELLPATPTIAYFDLEVNSEL-VNTFPQ-DRDDDVIFQI--GVVICKG--A--------TDSLLLSL--T-G-N----DYVKD----…
>192_Sea_otter_poxvirus
-----------------------------------------------------------MDVRCLNLFENKG--------------DKRSLFLKARSKTG-ESIFIRFD---HYFYYVVRESVK--NELRIV----------------------TKYSKYLGSMNILNIDEHVYTNTNITQR------C-----PDVDDIW-------LLADT----------------------CKLPIQDTLMSDY-LNVTWFLLLNNIIPDGCYTLDTQYLVSIR------KDCYHCINPELCFKTRIQ------------RFNIVRSCLFFDIECQFD---KKFPSVFTNP--ISHISCYYIDKAG------------NDFKFTLINVDLLTIEDK----Q-IAY…
>091_Abalone_asfarvirus
---INQ-------------QFI----SHAKITRQ--SSKFPLFQEVNLFLPNDVI-------DEYYTHNGK---------------HCYRLRMFGLTKDG-SKTDVLVQNVPVILDVKVENESQ--ELD-------VR-------N------ICTTLG-IPVKITFVNLR--PLKEFREPHEA-----TDKYARLHFNNLFDRKKVFEIV---------------------------NHKYITASDEM-HYYRMISRMFDISLTSWNWIKNYDHGLGEDRFDFSS-ISSAFHVFVVDYNNITPVVQDLIQNSICLSKDHSLLAVFDIETAGGI-FGELPTA-ENGGYVFLL--CMHLYIKHSLE--PLDS------IVITTRPTLL-R-----------…
>201_Volepox_virus
-----------------------------------------------------------MDVRCINWFESRG--------------ENRFLYLKSRSRNG-ETVFIRFP---HYFYYVVTDETY--QSLAPP----------------------PLNARHLGEMKTIDIDETISYNLDIKDR------K-----CSVADMW-------LIEEP----------------------KKRNIQNATMDEF-LNISWFYISNRISPDGCYSLDEQYLTKIN------NGCYHCDDPRSCFAKEIP------------RFDIPRSYLFLDIECHFD---KKFPSVFINP--ISHTSYCYVDLSG------------KRLLFTLINEEMLTEEEI----Q-EAV…
>130_Insectomime_virus
------------------------------------------------------MAQRTHNFKIGNWNYGDSED-------------GVVFYVYGRDEFG-KTACARIEGFRPYLYIQLPNKKNWGKREARILFEHL-------------KTKVCKR-SPPVSFEFKKKYFL------KGKI------PVQTLRLEFMSIAGAKMCSNAMENREN-------------RVENLGVFAPKELRAHEQNIDIYTKLF-THRGLDSTGWIKVVEKKGLVY-------EKFSKADNEFSCDWNDVSLGE--------NRGLVNTKKMSFDIEAYSKH-HSAFPDPNIKENAVTQI------AYT------------------IEETDG---------------…
>036_Pandoravirus_neocaledonia
LVDLGARAKVMSNLFGQRLRVQLLDPLVRDASRRVIHYHHGLMDVDV--ADQDNADAD----NDDGWQDEGERP-------GRVPPADTLLLLNGVDAEG-RTVCVNVKGMRYCIYVQCPNT--WGLTHMSALASAI----EGYYARQKRLHHMLGWEPMPNDP-------------TRTK-------AHNYCVLGFGSARVMEWAANAIQRGGKLR----ARSP--------DRDMRML-RVYERRVDPVHKALERLGGLQPCSWFDVE-RWRV----P-G--IYHTHAQIEVEVDARDIVPRP--E-----IDAMAPVWKASWDVECYSHD--GSFPRADHPRECDHTI--CINTYFSQHRTGRPPRVV--SHHFGAVRVHR-QADRV---------…
>075_Amsacta_moorei_entomopoxvirus
------------------MPFLGTGILKFDITKEGSDYNAIYLKRILILIPYDKLESKEINIKIYNWYIIKPSS------------LEQFIVCKCKDYDTEEIIYILFD---IYEYFLCDYE----LSESNTKLKNIKNNIDKYK------NSFNSSYLVLEDYKIITNEVNYYYNYTEDSKIT----------LNNNDLV-------L------------FMTP----------KIEKIYSKYNI--NQ-YRWFYVLNNIEPSGSYRINMDN---MQKI-------KTYNKNKTSYYCKNPKLL---SNYVKIDKHIPASRVSIDIECQHF---GEFPTANKFP--I---SHICIDWYMDKN-TNPI-----KKIITLINYEI---------------…
>093_Ambystoma_tigrinum_virus
-----------------------------------------------------------MDLFVYQWFCDGS----------------QEIRAYAVDSDS-STVCMRVTGFRPGFYVETASCQA----VTRA----L----QDF--------------RDVRVEKRVRD---HLYATRGS--------SVPFVWVTFGCWFDARKASDVLVK--------------------------AGFACHQCRAQPVLQLT-SLRDLPTCGWIRLGKGAVQVKR------EKYSRCKREFIVQWEQVERGP--------DVPQPEVTVVALDLEVNSEV-ENAMPK-DRPGDEVFMA--GAIILRP----GKKPKR----VLLSLEAD-----------------…
>037_Pandoravirus_quercus
MVDLGERAKIMSGLFGARLRVQLFDPLVRDANRRVHKYHHALIKAPG----AD-NDAEEEPDDDDGWHDEGQRR-------ERTPPADTLLLLNGVDGEG-RTVCVSVKGMRYVIYVLCPAA--WTIVHMQALAATI----EGYYGQQMPLHHMLGWEPETNDL-------------TRTK-------RHNYCVLGFGSARVMEWAANAIDG-REAKLCRRLREP--------EKDMRSL-QVYERRVDPVHKALERLGGLQPCSWFDVG-RWHK----P-D--LYHTHAQIEVEAYVRDIVPRP--E-----IDVMAPVWKASWDVECYSRD--GSFPRADHPRGCDHTI--CINTYFSQHRSGRPPRVI--SHHFGAVRVHR-PVDAE---------…
>083_Vaccinia_virus
-----------------------------------------------------------MDVRCINWFESHG--------------ENRFLYLKSRCRNG-ETVFIRFP---HYFYYVVTDEIY--QSLSPP----------------------PFNARPLGKMRTIDIDETISYNLDIKDR------K-----CSVADMW-------LIEEP----------------------KKRSIQNATMDEF-LNISWFYISNGISPDGCYSLDEQYLTKIN------NGCYHCDDPRNCFAKKIP------------RFDIPRSYLFLDIECHFD---KKFPSVFINP--ISHTSYCYIDLSG------------KRLLFTLINEEMLTEQEI----Q-EAV…
>172_Choristoneura_rosaceana_entomopoxvirus_L
------------------MPFLGTGILKFDTKKDGDDYNAIYLKRILILIPYGNLDNKELNIKIYNWYIIKPSS------------LEQFIVCKCKNYETEEIIYILFD---IYEYFLCDFQ----LSETNEILKYIKNNIDKYT------NSFNSSYTILKDFKIITNEVESYYNFTEDSKIK----------LNNTDLI-------L------------FMTP----------KIERIYSKYNR--NQ-YRWFYILNNVEPSGSYRINMSN---LQNI-------NIFDKNKIAYYCKNPKLL---LNPITVDKFIPVTRVSIDIECQHF---GEFPTPNKLP--I---SHICIDWFMESN-IKPV-----KKIITLINYEI---------------…
>176_Cotia_virus_SPAn232
-----------------------------------------------------------MEIKCINWFESKG--------------DTRLIFLKARTKES-KTIFIRFS---YYFYYVVTDDVY--KKLIPK----------------------PYSSESLGSMNIIDVSENINTVVTNITK------D-----EKHVNVW-------LIKEI----------------------KKRNVE-SVMGDF-LNNNWFFITNNISPEGYYKIDIDSLEKIN------NQCYHCDDPKSLFKEPIN------------SFDVTISYLFLDIECQFD---KKFPSVFLNP--VSHISCCYIDLFK------------NEFKFTLLNKDMLSEDDI----K-KTK…
>004_Acanthamoeba_polyphaga_mimivirus
------------------------------------------------MPSETIDSTKQFEFQISDWNSYHELDQ--------EEEEKYVIQLFGRTEDD-HDVCLKVTGYTPFFYVEIPKQ--WKQRQVDKFVEILKNKVQY---CKKNLDEDFDLSKSLIKYAMVKKH--KFYNFRNKQ-------LYNFLLLVFKSHTAMKEFSSILARPLEAK--------------GLT-NKPMLYQRYESNIEPHIRFM-HINNLSSCGWASIDKDKLKKI-------PEYSNCDYSFSVNWKDVKPSN-------NDDRMAPFKIMGYDIECVSCD--QNFPQAERPS------------------------------------------------------…
>090_Heliothis_virescens_ascovirus_3j
----------------------------------------------------MDSITNGESFYVYDWRVVSTEKDDRSGNRKKWTEITLMLRAYCVDANG-ATVCLRMGQVKTKLYVEFPENYDLNP--RR----W-----SAIRT-ILKDAIYCKNDKCDSNIQRVSLQ--PLYGAK-QVR--------TYVAIEFTSEVGKR-AFINKISGKCDQRT-K----TAKFPDN---VTGDQLRFHWMNVPTELQVL-VKAKLPFAGWIETGRL--------YSPKDRKTRCDREYSVDIKQV------RTSTSMACVTPPLKTFAWDIEAKIND--MSSPG-THEDDEVYMI--SISVSDN--T----------DHLILIAPD-G-C----GEAMRA---…
>122_Invertebrate_iridovirus_22
-----------------------------------------------MV---CNTKEIEYEFYAYSWHLDEEI--Q----------DETFIRAYGFDDQQ-KNICVSINGFQPFVWVELPTHINWKLGENK----------ER----LYL---YFNQMFPNVKCTLKFCK--KLYGANLKKK--EPLNYFHFLMCSSPSFKELKFNLPSKLK-------------TPQRIMG---LGNLKFHVHGQDACPRLQLT-SKYDLPTAGWIKFKGI------EVVCEEDKFTSCDREFLVDLRLCK---KDLISRSVKTTIPKPLVLSFDLEVNSED-TITMPKASRPGDVVFQI--SCVFSRL--G---S----VDKYLLSL--G-D-P----Q----N---…
>010_Aureococcus_anophagefferens_virus_isolate_BtV-01
----------------------------------------------------------MASFQIYDWFPQDELIN---SDNEVSEKQNYVIHLFGVNKDG-KNVHCKVKDFTPYFYIELPEN--WKKSWTSLFMEKLKDSLPK------SIQDEFVCDERQINRAVKLKY--KFRNYQWKT-------PKKFMQLVFKSESAA---RFLYYKLKKP-----FSFT------TAR-LLKHNFPIYEKNVLPVLRFI-HLRKIQPSSWIRLENYKQI------DSKLAESKFEINYEVNWRNVFPDE--V--DG----SASIKIASFDIECDS--SHGDFPVAKKDYKVNPTLKQWINCAFR----------D--THFKTITEEE-------------EKL…
>049_Brazilian_marseillevirus
------------------------------------------------------MAQRTHNFKISKWDFCDSEE-------------GLVFYAYGRDELS-QTVCAKIEGFHPYVYIQLPKKRNWGKREARILFEHL-------------KTKVCKK-YPPVSFELKKKSFL------KGRV------PVQTLRLEFLNIAGAKMCANAMENREN-------------RVEGLGVFAAKELRSHEQNIDVYTKFF-THRVLDSTGWIKVVEEKGLAY-------EKNSKADKEYVCDWRNVSKGE--------DMGLINTKKLSFDIEAYSAH-HSAFPDPNIKENAITQI------AYT------------------VEETNG---------------…
>155_Emiliania_huxleyi_virus_84
LGKYGLRAQPPNEYVSTDINIQLMAIEVEDLP--IE--------S---TLDEEYN---ESVIASDQFISTL-----PPENAHEYVKRKAVAYLFGAEEHTGATVCVKVDKFRPVLYYHTNDSVS----T-------LKNKIDES----------L-KLKGDIDAKVIKRK--RTYGFHPDKDDSTSHEQIRIVEVSFPSVSKMKAACYR----------SGDKEP----------PETRLPKPWEQGVDPGSMFM-ERNGLTPCGWFKMKACKTITK-------HKISHCTMEFEVNPKNIQPVD--------LDKIAPILIASYDFEMYSET--RGFPMADRQGDHIAII--GVAFWRL---------------------------------------…
>012_Tupanvirus_deep_ocean
---EGSKTNSP-----SDIKLAL----KKTNS----EEKPK------NDITNENTKNENLEFQICDWNSYHEIDG--------NDEEKYVIQLFGRTEDD-KDVCLKVTGFTPFFYVEVPTS--WTTKQADKFVDILKNKVSY---ANNNPNYEYDLSQSLVRHALVQKY--KFYNFTNKK-------LFKFVMLVFKNHTAMREYANILAKPLKAT--------------GLT-KEPMLYQRYESNIEPHIRFM-HINNLSSCGWVSIDKTKLKTN-------KEYSNCDHSYHVNWKEVKPSD-------NDDRMAPFKIMGYDIECTSCD--HNFPQAERKT------------------------------------------------------…
>013_Niemeyer_virus
------------------------------------------------MPSETIDSTKQFEFQISDWNSYHELDQ--------EEEEKYVIQLFGRTEDD-HDVCLKVTGYTPFFYVEIPKQ--WKQRQVDKFVEILKNKVQY---CKKNLDEDFDLSKSLIKYAMVKKH--KFYNFRNKQ-------LYNFLLLVFKSHTAMKEFSSILARPLEAK--------------GLT-NKPMLYQRYESNIEPHIRFM-HINNLSSCGWASIDKDKLKKI-------PEYSNCDYSFSVNWKDVKPSN-------NDDRMAPFKIMGYDIECVSCD--QNFPQAERPS------------------------------------------------------…
>125_Cannes_8_virus
-------------------------------------------------------MDRTCNYKVERWDMEDAKE-------------GLEFYCYGRTKDG-KSVCTRIEEFCPYTYIQLPKKKKWGKREERLLFEYL-------------KERVCVRSGPPVSFTREKKFFL------KGKI------PVDTLKLEFRTLSAMRACAKAMETRQH-------------RIDGVGIFEAKELRTHEQNIDTYTKFF-THRSINSTGWISVKEKAGKAY-------QKFSKADIEFSCFWKHVAPGD--------DEGLVSTKKLSFDIEAYSKN-HSAFPDPNMKENVVTHV------AWT------------------VSDLDG---------------…
>112_Soft-shelled_turtle_iridovirus
-----------------------------------------------------------MDLFVYQWFCDGS----------------QEIRAYAVDSDS-STVCVRVTGFRPGFYVETASCQA----VTRA----L----QDF--------------RDVRAEKRVRD---HLYATRGS--------SVPFVWVTFRCWFDARKASDVLVK--------------------------AGFACHQCRAQPVLQLT-SLRDLPTCGWIRLGKGAVQVKR------EKYSRCKREFIVQWEQVERGP--------DVPQPEVTVVALDLEVNSEV-ENAMPK-DRPGDEVFMA--GAIILRP----GKKPKR----VLLSLEAD-----------------…
>070_Singapore_grouper_iridovirus
--------------------------------------------------------MVLMATFVYQWFCDGG----------------QEIRAYALTAKS-ETVCWRVSGFRPGFYVESIDSAK----MLSV----L----RDL--------------KSIRTKRRILN---HLYSSRGS--------NVLFTWLDFECWFEAKKASDLLTK--------------------------AQFKCHQTRAQPVLQLL-SRADLPTCGWITTKEPPVCVKR------DKYSKCKYEYVTDWKNLSECD--------RDDQPLITWVALDLEVNSEL-ENAMPK-DRPGDEIFMA--GVIVVTP----NRPPKR----LLFSLTGQ-----------------…
>065_Cherax_quadricarinatus_iridovirus
---------------------------------------------------------MTTEMFAYDWVLDES---P----------EETLIRIYGITEDN-KNICLRVEDFLPYAYIHLPDSIEGCSSELI----------TT----TVMNALKYDLTNSPLNIQLVKKY--HLYNTENKKS-SEQNKKSKFLFVNFKSKKHIS-EMTWFFT-------------RRGIKIN---GKTVNINVHEVQASPILQMV-SLKDIPMSGWIDFSYKK-----EPVPEDEKVTVCDEEYIIKWK--------RLQKSEKIDQVVPKCMAFDLEVNSTY-MNQMPS-DKPGDAIFQI--SCIFTEK--D---K----ERNVLLTL--E-A-K----DMDLQL---…
>183_Monkeypox_virus_Zaire-96-I-16
-----------------------------------------------------------MDVRCINWFESHG--------------ENRFLYLKSRCRNG-ETVFIRFP---HYFYYVVTDEIY--QSLSPP----------------------PFNARPMGKMRTIDIDETISYNLDIKDR------K-----CSVADMW-------LIEEP----------------------KKRSIQNATMDEF-LNISWFYISNGISPDGCYSLDEQYLTKIN------NGCYHCDDPRNCFAKEIP------------RFDIPRSYLFLDIECHFD---KKFPSVFINP--ISHTSYCYIDLSG------------KRLLFTLINEEMLTEQEI----Q-EAV…
>185_Myxoma_virus
-----------------------------------------------------------MEIKCINWFESKG--------------DKRFLFLKARNKNL-ETIFVRFH---YYFYYVVTEDVY--KTLVPI----------------------PTASIFLDSMSIVDISEYTNNYVSDVTR------K-----KTMANIW-------LIKEN----------------------KKRNIPKVVMDEF-LNITWFFISNDVSPEGCYRIDVSKLEKLN------NKCYHCNDPKDLFSNPIS------------RFEVPRSYLFLDIECHFN---KKFPSVFINP--VSHISCCYIDLSN------------DEYRFTLLNEDMLTEDEI----H-EAV…
>146_Emiliania_huxleyi_virus_145
LGKYGLRAQPPNEYVSTDINIQLMAIEVEDLP--IE--------S---TLDEEYN---ESVIASDQFISTL-----PPENAHEYVKRKAVAYLFGAEEHTGATVCVKVDKFRPVLYYHTNDSVS----T-------LKNKIDES----------L-KLKGDIDAKVIKRK--RTYGFHPDKDDSTSHEQIRIVEVSFPSVSKMKAACYR----------SGDKEP----------PETRLPKPWEQGVDPGSMFM-ERNGLTPCGWFKMKACKTITK-------HKISHCTMEFEVNPKNIQPVD--------LDKIAPILIASYDFEMYSET--RGFPMADRQGDHIAII--GVAFWRL---------------------------------------…
>050_Lausannevirus
------------------------------------------------------MAQRTHNYKVDSWNFDDCED-------------GLVFYAYGRDEAG-KSVCTRIEGFRPYLYIQLPKKRNWGKREARTLFEHL-------------TTRVCKK-FPPVSYELKKKYFL------KGKV------PVSTLRLEFLNIAGAKMCSNAMENREN-------------RIEGLGTFAAKELRAHEQNIDIYTKLF-THRKLDSTGWLKVVENKGVTY-------DKFSKADLEFSCEWRNISLGE--------NKGLIATKKISFDIEAYSKH-HSAFPDPNIKENAVTQV------AYT------------------VEETNG---------------…
>184_Murmansk_poxvirus
-----------------------------------------------------------MEVRCINWFESRG--------------EERFLYLKSRCKNN-DTVFIRFP---YYFYYVVTDEVY--KSLSPP----------------------AFRAKPLGEMKTIDIDETISYNIDINDR------K-----ISVSEMW-------ILEEP----------------------KKRNISKVSMDEF-LNITWFFIINNISPDGCYMLDEQYLTKIN------NCCYHCDDTQKCFANEIP------------RFDIPRSYLFLDIECHFD---KKFPSVFINP--ISHMSYCYIDLSG------------RRRLFTLINEEMLSESEI----E-EAI…
>047_Orpheovirus_IHUMI-LCC2
-------------------------------------------------------MAEQITCHAYEWKVEDKDLR----SL----DGCTTINAWCLDRES-KPYLVRFMQAPYCYIE-MPQVVNWLEHDVDEFMGVLKSRLRGY--------SKDSEDHSPIQYQLEHKK--KVYYYQGNK-------KYPMVKTVFKSLEAMRHCENILRKGLDMKDGRF----------------IHC-SVWESNISPSWKML-TMTNCAYSQWFTVD-AHRV----P-VAEKVSTLENEFIVYDWTKLRALP--P--EQTSGWVTNPAVVVFDIETYSPN-HKAMPRRNLAKHVAYTI--SCIYQKY----GKPETRK----------------------------…
>156_Emiliania_huxleyi_virus_88
LGKYGLRAQPPNEYVSTDINIQLMAIEVEDLP--IE--------S---TLDEEYN---ESVIASDQFISTL-----PPENAHEYVKRKAVAYLFGAEEHTGATVCVKVDKFRPVLYYHTNDSVS----T-------LKNKIDES----------L-KLKGDIDAKVIKRK--RTYGFHPDKDDSTSHEQIRIVEVSFPSVSKMKAACYR----------SGDKEP----------PETRLPKPWEQGVDPGSMFM-ERNGLTPCGWFKMKACKTITK-------HKISHCTMEFEVNPKNIQPVD--------LDKIAPILIASYDFEMYSET--RGFPMADRQGDHIAII--GVAFWRL---------------------------------------…
>015_Organic_Lake_phycodnavirus_1
---------------------------------------------------------MALQIRIFDFQVT-------------DFNEDFKIQMYGLDEHR-TTYSIMVHNFTPFVYIKVSND--WNKHKTDEFIEHLKQHPNK------SIAYG-SKD--IVSYEWVKKK--SLYGFDANK-------YYNFIYISCKNMSFVYKLRSLYYEKD-----TQQLNK------GYL-YKNAYTKIYECMIPPLLRFF-HIQNISPSGWIEVKR--FS------RNKMKKTHMDVDINCDYKNIYPLD--K--EI----MVPYKICSFDIEANS--SHGDFPEAAKDY--YDYIRELLENVFGFKDT-LIDKCYVANKLKEIFSKDD-E--------D-EES…
>058_Trichoplusia_ni_ascovirus_2c
------------------------------------------------------MNKEHLTIYAYDWRVNSVERE----SDRKSKDFELHLRVYGVNERG-ETTCVLMNKVTTSILLEFPDNYDVE---TN----W-----SRVRM-ELMSAIFCSTDKTDKNVVMVKKQ--PLYGAR-HDK--------YFCKVSFSSDIGKR-AFVMRVNGTVDRGS-AATANQMKFPNG---LTGDMIKIHGIDVPTELQVL-EELDIPPCGWIETHNA--------YKCATITKRFTHQYRANVKTF------KYCTRMECIPPVLKTMAWDIEARIHD--ISSPG-LHIDDEIYMM--SVSVSDG--K----------DYLLTLGPV-S-N----EDKI-F---…
>115_Tortoise_ranavirus
-----------------------------------------------------------MDLFVYQWFCDGS----------------QEIRAYAVDSDS-STVCVRVMGFRPGFYVETASCQA----VTRA----L----QDF--------------RDVRAEKRVRD---HLYATRGS--------SVPFVWVTFRCWFDARKASDVLVK--------------------------AGFACHQCRAQPVLQLT-SLRDLPTCGWIRLGKGAVQVKR------EKYSRCKQEFIVQWEQVERGP--------DVPQPEVTVVALDLEVNSEV-ENAMPK-DRPGDEVFMA--GVIILRP----GKKPKR----VLLSLDAD-----------------…
>064_Aedes_taeniorhynchus_iridescent_virus
----------MDGHES----------------KRILIWNCVKIEFLGMDKPSTKIVNDYTHFYAYSWHVDEES--V----------DETFIRVYGLDEAN-ENVCVSVNGFRQFVWVELPSFIDWSLSHNV----------DR----VVR---YFEQTWPNVGVQFKMYR--KLYGANLKQSRSNVHKKFPFLQCSSMSWKMLKFTLPTALK-------------TPQRIMG---LGSIKFRVHGQDACPRLQLT-SKYNLPTAGWIQFKGI------EILDQDVKFSQSCREFMVDLSD-----STMICRSDKTTVPRPLILSFDLEVNSEE-VVTMPKATKPGDVVFQI--SCIFNRL--G---GV---EERYLLSL--G-N-P----T----Q---…
>139_Mollivirus_sibericum
TRHIGDKAKIMSGWRQATLTVQLLDVIVATQR--VEYYNYK------------------LAAGLKPWEGEGNIYD----RL-----NRNVAYLICVDAEG-RTVNVRVTDPVFKCYVQCPDA--WTLDEDMEMVRWV----ERQQKEATKSQQYCGFVPESD------------TQLDRAK-------TWNYCAMGFPSLCHMQNAKHLLTQTRNPRRAYP------------SAPREGL-KVHEADTGGVHKLLD-DINILPSSWITIS-QWDV----P-E--RYYTHSQIEVEAHRCDIKPAE--G--K-ITERVAKMWKAAWDVEAHSTV-ARRFPNPDLVD--NVTI--CINTCVSQHDRADKDGVV--CHY-NVS-------------------…
>039_Pandoravirus_salinus
KVDLGDRAKIMSNLFGARLRVQLLDPLVRDANRRVARYHHALIKAPG----AD-DDAEGEPDDDDGWHDEGQRR-------ERPPLVDTLLLLNGVDDEG-RTVCVSVRGMRYAIYVLCPPS--WGVAHMQALAATI----EGYYGQQRPLHHMLGWEPETNDL-------------TRTR-------RHNYCVLGFGSARVMEWAANAIDG-REAKLCRRLREP--------ERDMRSL-QVYERRVDPVHKALERLGGLQPCSWFDVQ-RWRI----P-D--LYHTHAQIEVEADARDIVPRP--E-----IDAMAPVWKASWDVECYSRD--GSFPRADHPRGCDHTI--CINTYFSQHRTGRPPRVV--SHHFGAVRVHR-PVDAE---------…
>018_Klosneuvirus_KNV1
------------------------------------------------MKKNVLNNSKDLLFQISDWDYYHEEFD-----LDEATLKKYVIRLYGTTNDH-KKIFVKVEDYTPYFYVKIPKD--WKKQKVQ--VLL-------D--EKNPKNADILNSL--KEWDLIDRC--VFKEFTNYK-------LFQFVRLVFHSYEGFRAYERIFNRR--------LLIH------SLG-MKPIKYELYESNIEPNLRFM-HIRDLQAVGWVSIKGGKYN----CFPKDKSPSNNDICIHTNWKNLDPVK--D--TS----IVPLIIAAFDIECMSE-D-GSFPQP----------------------------------------------------------…
>116_Turbot_reddish_body_iridovirus
----------------------------------------------------------MDSVYIYQWLYAN-----------------YEVRGYGIATNN-TVVCVRVPNFKQVVYVECTDPQQHD-P--------------R----STFTQHGFRVYETPRAC--------SLYGAKGVG---------TYFAARVPNYNAM------------------------RDVQ----ETQGPFKIHESRIGKTMEFT-ARAGLPTVGWIQVAQR------CAV--TRTVTMAAKEYMVPNWR-----TDVRPAPDIEGVPPAKILYFDVEVKSDY-ENVFPS-DRDDEVIFQI--GLVLCSG--N--------VRTDLLSL--P-G-R----DYDD-----…
>042_Pithovirus_sibericum_isolate_P1084-T
---------------------------------------------------------MELTVHAYDWSVRDLAIP----SG----GFETTIYAWCLDRES-KPHLLRIPFLH-CYFELKPILVSWDENRASHLLMKI---------------TTLLGDNKPINARFVRKP--KLYYFQGKR-------TFPMIQMVFSSEFSLAAFRKIASRPFHFTGAN---G---------KKISVSG-QLWEDRQSPVRRLL-TERDCRFAQWFRIS-VVEV----P-ENHKVSTISE--FQGDWRTLKSYS--A--IESKGWVTAPKIFSFDIECYSDN-HKAMPKEYAITNVVYMI--SCVVFRN----KTNE-RE----------------------------…
>052_Tokyovirus_A1
--------------------------------------------------------------------MDDAKE-------------GLNFYCYGRMKDG-RTVCTRIEEFCPYIYMQLPKKKGWGKREQRLLFEYL-------------QERVCAKSGAPVSFERKKKSFL------KGKI------PVDVLKLEFRTLSAMRACARAMETRQH-------------RIDGVGSFDAKELRTHEQNIDTYTKLF-TLRSIDSTGWISVKEKAGKNY-------EKFSKADVEFSCFWKHISTGE--------NEGSAPTVEMSFDIEAYSHN-HSAFPDPNIKENVTTHV------AWT------------------VSGLDG---------------…
>017_Namao_virus
-------------------------------------------------------MSDYLLIYLLSWYECDE--------------SEHRIYAFGRTEDK-KSVCLRIDHFFPRCYALCPDT--WTNPKEDLKAMMA----------------DIKMPLYKYFAKIVKRK--DFYGFQGEK-------Y-KYYILIH--ALSLRILD----------------TI------ITY-LAGNGFKLYENTIPTVLRLF-HNLNIDSCGWVQILKSNLT----PLDDV---STCDESYCCDWNFIEKGI--T--SK----DFYHVICSYDIECISS-T-GAFPQA----------------------------------------------------------…
>109_Rock_bream_iridovirus
----------------------------------------------------------MDSVYIYQWLYAN-----------------YEVRGYGIALNN-TVVCVRVPNFKQVVYVECTDPQQHD-P--------------R----STFTQHGFRVYETPRAC--------SLYGAKGVG---------TYFAARVPNYNAM------------------------RDVQ----ETQGPFKIHESRVSKTMEFT-ARAGLPTVGWIQVSQR------CAV--TRTVTMAAKEYMVPNWR-----MDVRPAPDIEGVPPAKIVYFDIEVKSDY-ENVFPS-DRDDEVIFQI--GLVLCSG--N--------VRTDLLSL--P-G-R----DYDD-----…
>048_Golden_Marseillevirus
------------------------------------------------------MERRSHNFKVIRWDYDDQDD-------------GIVFYASGRNKKG-ESVCARIEGFHPYSYIQLPKKKGWGGREAKILFEHI-------------KTNVCKK-IPPLSYELKKKYFL------KGKV------PVQTLRLEFPSIAGTKICANAMENRQN-------------CIDGLGTFAAKELRSHEHNMDIYTKLF-TLCGIDSTGWLKVVEKKGAKY-------EKFSRKDLEFVCDWKDICLGE--------DEGLVNNKKFSFDIEAYSRH-HSAFPDPEHIENKITQI------AYT------------------VQELDG---------------…
>059_Spodoptera_frugiperda_ascovirus_1a
-----------------------------------------------LLKMSAFTARSSDNFYVYDWRVVSTEKEDRNGVRRQWKDITLMLRAYCVDEKG-ATACLRLGQVKTKLYCEFPDDYPLERGGAV----W-----RSVRA-KLKEAITCKHDQDESNVQLVDMQ--PLYGVGKATK--------TFVAISFTSEVGKR-AFVNRVCGRHRK-P-P----ALKFPNN---LSGERIRFHWINVPTELQVL-VQHKLPFAGWVETGRL--------YEPRSRLTRCDREYCTDLPAL------KSSELLACVAPSLKTFAWDIEAKIND--MSMPG-YHVDDEVYMV--SIAVSDG--T----------DHLIITAPG-E-C----ERDLDD---…
>206_Panulirus_argus_virus_1
--------------------------------------------------------------------------------------------------------------MKFVYYAFAKKG----EIHLHA--------------DGDKVTIVCPFVP--------------------------------HYYQGP-----------LLPETVTEE--------------ILRRRGRNGAVAVE----KKRRFFGH--VGY--DWFVKKKRWSV----K-GRL-N-DGGGGAERVYESEISPLL--Q--FQ-SFIDHSIFLDTFDVECAPTTGGA-----------NAFR--CDDATKIRKTG-DRSGVP--CMFFDIETYCT-A-TT----------…
>104_Lymphocystis_disease_virus_1
-----------------------------------------------------------MIVFIFQWCNDLN----------------QDIRGYGKTRDN-KSICVVVKNFKPYIYVDDVYDVKSL------------------------------ITLNTVSITHVEKM--QLCSVYNN---------NQFWWIQFKDGY----------T-------------KKKIVSL---LTARNIPVHEDKADTVLQMR-SCCRLPSVGWITVSSY---------SMLQQCTSCALEIVTRYN--------YLYPFESDVLPALKILALDIEVTS-E-TDQFPC-NRPKDEIFQI--ALVYKD-------------SKILLSL--P-G-K----DYNKN----…
>063_Wiseana_iridescent_virus
-----------------------------------------------MMNNTKSEGLTNYEFYAYSWHLDEEF--K----------DETFIRIYGFDNQS-KNICVAVNGFRPFVWVELPTHINWKDNSNK----------ER----LCL---YFRQLFPEIKCTLKFCK--KLYGANLKKK--GTFKLFPYLLCSFSSYNTLKYTFPNKLK-------------TPQRIVG---LGNLKMSVHGQDACPRLQLT-SKYNLPTAGWIKFKGT------EIINEEDKFTSCDREFLVDLGLCK---EDLISRSSKTTIPKPLVLSFDLEVNSED-TVTMPKASRPGDVIFQI--SCVFSRL--G---S----DNKYLLSL--G-K-P----K----S---…
>071_Faustovirus_strain_E12
------TNMDP-----VTI-------GKHELNRN------IETIKQYLFHPITVL-------ERDEWIKDPSGY---------GGKHVFVINLFGIDQLG-RKTAVRVVNVPIYIDIMVPKRFR--AQTNE----FYT-------S-VMSSLTAGQNRPDVSHWDIVQGY--KLHGFQRA--------TRPWLRFYFTNLGLRSAFLDLVGQHNVK-----YKAN-----------KKQQYQTANDDSGYYFNKIARERGINTAGWNLIASENPADIT-------NSPHCSLNTKGYECNINCLTLDITR--RLIERPKALSMFWDIETEGGRD-----IEDHDNMDVFNI--SMMFYTLSSDK--PILS------IGLSKHNT--RS-----------…
>166_Fowlpox_virus
-----------------------------------------------------------MDIRCVNWFENKG--------------ETKYIYLKAINRES-NVIFIRFN---YYYHYVYDASK----ELEYK----------------------PNECIDLGPFKIINIDEKLSTDIRYVEP------R-----NYYTSEL-------VLVKD----------------------LKRNREKQYLQEY-LDITWFYLLNNITPDGCYKIDIEHLTPIK------KDCYHCDDVSKVFIQEIP------------IFEVKFTYLLFDIECQFD---KKFPSVFVNP--ISHISCWIIDK-V------------TEYKFTLINTDILPDKEP----S-I--…
>108_Red_sea-bream_iridovirus
----------------------------------------------------------MDSVYIYQWLYAN-----------------YEVRGYGIALNN-TVVCVRVPNFKQVVYVECTDPQ-HD-P--------------R----STFTQHGFRVYETPRAC--------SLYGAKGVG---------TYFAARVPNYNAM------------------------RDVQ----ETQGPFKIHESRVSKTMEFT-ARAGLPTVGWIQVSQR------CVV--TRTVTMAAKEYMVPNWR-----TDVRPAPDIEGVPPAKIVYFDIEVKSDH-ENVFPS-DRDDEVIFQI--GLVLCSG--T--------VRTDLLSL--P-G-R----DYDA-----…
>110_Rock_bream_iridovirus_isolate_RBIV-C1
----------------------------------------------------------MDSVYIYQWLYAN-----------------YEVRGYGIALNN-TVVCVRVPNFKQVVYVECTDPQQHD-P--------------R----STFTQHGFRVYETPRAC--------SLYGAKGVG---------TYFAARVPNYNAM------------------------RDVQ----ETQGPFKIHESRVSKTMEFT-ARAGLPTVGWIQVSQR------CAV--TRTVTMAAKEYMVPNWR-----MDVRPAPDIEGVPPAKIVYFDIEVKSDY-ENVFPS-DRDDEVIFQI--GLVLCSG--N--------VRTDLLSL--P-G-R----DYDD-----…
>087_Heliothis_virescens_ascovirus_3f
----------------------------------------------------MDSITNGESFYVYDWRVVSTEKDDRSGNRKKWTEITLMLRAYCVDANG-ATVCLRMGQVKTKLYVEFPENYDLNP--RR----W-----SAIRT-ILKDAIYCKNDKCDSNIQRVSLQ--PLYGAK-QVR--------TYVAIEFTSEVGKR-AFINKISGKCDQRT-K----TAKFPDN---VTGDQLRFHWMNVPTELQVL-VNAKLPFAGWIETGRL--------YSPKDRKTRCDREYSVDIKQV------RISTSMACVTPPLKTFAWDIEAKIND--MSSPG-THEDDEVYMI--SISVSDN--T----------DHLILIAPD-G-C----GEAMRA---…
>102_Grouper_iridovirus
--------------------------------------------------------MVLMATFVYQWFCDGG----------------QEIRAYALTAES-ETVCWRVSGFRPGFYVESIDSAK----ILSV----L----RDL--------------KSIRTKRRILN---HLYSSRGS--------NVLFTWLDFECWFEAKKASDLLTK--------------------------AQFKCHQTRAQPVLQLL-SRADLPTCGWITTKEPPVCVKR------DKYSKCKYEYVTDWKNLSGCD--------RDDQPPITWVALDLEVNSEL-ENAMPK-DRPGDEIFMA--GVIVVTP----NRPPKR----LLFSLTGQ-----------------…
>001_Mimivirus_terra2
------------------------------------------------MPSETIDSTKQFEFQISDWNSYHELDQ--------EEEEKYVIQLFGRTEDD-HDVCLKVTGYTPFFYVEIPKQ--WKQRQVDKFVEILKNKVQY---CKKNLDEDFDLSKSLIKYAMVKKH--KFYNFRNKQ-------LYNFLLLVFKSHTAMKEFSSILARPLEAK--------------GLT-NKPMLYQRYESNIEPHIRFM-HINNLSSCGWASIDKDKLKKI-------PEYSNCDYSFSVNWKDVKPSN-------NDDRMAPFKIMGYDIECVSCD--QNFPQAERPS------------------------------------------------------…
>200_Variola_virus
-----------------------------------------------------------MDVRCINWFESHG--------------ENRFLYLKSRCRNG-ETVFIRFP---HYFYYVVTDEIY--QSLAPP----------------------PFNARPMGKMRTIDIDETISYNLDIKDR------K-----CSVADMW-------LIEEP----------------------KKRNIQNATMDEF-LNISWFYISNGISPDGCYSLDDQYLTKIN------NGCYHCGDPRNCFAKEIP------------RFDIPRSYLFLDIECHFD---KKFPSVFINP--ISHTSYCYIDLSG------------KRLLFTLINEEMLTEQEI----Q-EAV…
>099_Epizootic_haematopoietic_necrosis_virus
-----------------------------------------------------------MDLFVYQWFCDGS----------------QEIRAYAVDSDS-STVCVRVTGFRSGFYVETASCQA----VTRA----L----QDF--------------RDVRVEKRVRD---HLYATRGS--------SVPFVWVTFRCWFDARKASDVLVK--------------------------AGFACHQCRAQPVLQLT-SLRDLPTCGWIRLGKGAVQVKR------EKYSRCKREFIVQWEQVERGP--------DVPQPEVTVVALDLEVNSEV-ENAMPK-DRPGDEVFMA--GAIILRP----GKKPKR----VLLSLEAD-----------------…
>107_Ranavirus_maximus
-----------------------------------------------------------MDLFVYQWFCDGS----------------QEIRAYTVDSDS-STVCVRVTGFRPGFYVETSSCQA----VTRA----L----QDF--------------RDVRVEKRVRD---HLYATRGS--------SVPFVWVTFRCWFDARKASDVLVK--------------------------AGFACHQCRAQPVLQLT-SLGDLPTCGWIRLGKGAVRVKR------EKYSRCKREFIVQWEQVERGP--------DVPQPEVTVVALDLEVNSEV-ENAMPK-DRPGDEVFMA--GAIILRP----GKKPKR----VLLSLEAD-----------------…
>020_Catovirus_CTV1
------------------------------------------------------MKKDDMIFQILDWNYYQEENE-----DG----KDYVIRLFGKTKQD-KTIYVKAFGFTPYFYIQIDDK--WKKDTVDKLVQI-------L--KGDNGWAKCENSF--KGYIIEEKY--KFRGFTNFK-------KFKFIKLIFRDLDSMRGWAGYLNKK--------KFYP------GIS-SKAMKFPLFESNIEPFLRCM-HIRNLDAVGWVKIESNKII----ALPNE---TCCDINISTKWNNLTRVE--E--RT----IMPFVIASFDLECTSE-D-GSFPQA----------------------------------------------------------…
>092_Ambystoma_tigrinum_stebbensi_virus
-----------------------------------------------------------MDLFVYQWFCDGS----------------QEIRAYAVDSDS-STVCMRVTGFRPGFYVETASCQA----VTRA----L----QDF--------------RDVRVEKRVRD---HLYATRGS--------SVPFVWVTFGCWFDARKASDVLVK--------------------------AGFACHQCRAQPVLQLT-SLRDLPTCGWIRLGKGAVQVKR------EKYSRCKREFIVQWEQVERGP--------DVPQPEVTVVALDLEVNSEV-ENAMPK-DRPGDEVFMA--GAIILRP----GKKPKR----VLLSLEAD-----------------…
>085_Orf_virus
-------------------------------------------------------MLFEMELKCLNWFENRSN-------------DSRFLFLKARRADN-AVVYLRFV---QHFYYVVRADAV--ADIAQP----------------------LAWTRALGPMSVVSIDEIVARSAKIPER------Q-----RSEIELC-------LVASE----------------------RKLAPPEVFMSDF-LNVSWFFVAHDIDPDGCYRVDPALLRDLG------SNCFHCDNPGACFAEKIP------------RFNVTRSGLFLDIECHFE---KKFPSVFKNA--VSHISFCVVDKDG------------AEKRFTLTNSDMLSDADL----E-EAA…
>008_Tetraselmis_virus_1
-----------------------------------------------------------MKFQIVDWEVSDVPETRFQDDEDDAPRYLYTVIVYGRTKEG-KSVCLKLTQFQPYFYLKVDGI--KD------YTPHLSNISRH------IISNCFHLKREIQHIVIGKKC--DFYGFSANE-------KKECVIVTFDSWRAMRSV-------------SKLRSS------AFK-YQNKLITLYETRVEPLMRLL-HSREIKSTGWVEIEDSKIE------FENW--GATDICGTTSYKNVDPLE--V--DD----IAPMLMASFDIECTVESIFGDFPVAIKSYDLDPYKKELIQIVIFYTLGKDVEGRN----------------------------…
>195_Skunkpox_virus
-----------------------------------------------------------MDVRCINWFESRG--------------ENRFLYLKSRCRNG-ETVFIRFP---HYFYYVVTDETY--QSLSPP----------------------PLNARNMGQMRTIDIDEVISYNLDIKDR------K-----CSVSDMW-------LIEEP----------------------KKRNIQNTTMDEF-LNISWFYISNGISPDGCYSLDEQYLTKIN------NGCYHCDDPRSCFAKEIP------------RFDIPRSYLFLDIECHFD---KKFPSVFINP--ISHTSYCYIDLSG------------KRLLFTLINEEMLTEDEI----Q-EAV…
>095_Bohle_iridovirus
-----------------------------------------------------------MDLFVYQWFCDGS----------------QEIRAYAVDSDS-STVCVRVTGFRPGFYVETASCQA----VTRA----L----QDF--------------RDVRAEKRVRD---HLYATRGS--------SVPFVWVTFRCWFDARKASDVLVK--------------------------AGFACHQCRAQPVLQLT-SLRDLPTCGWIRLGKGAVQVKR------EKYSRCKREFIVQWEQVERGP--------DIPQPEVTVVALDLEVNSEV-ENAMPK-DRPGDEVFMA--GAIILRP----GKKPKR----VLLSLEAD-----------------…
>197_Tanapox_virus
-----------------------------------------------------------MDVKCINWFESKG--------------DNRYLFLKARNKEL-ETFFIRFP---YYFYYALTDNAY--KSLTPP----------------------AFKSVFIGKMTNIDISENISYVVSEETR------K-----KVDVDMW-------LILEP----------------------KKRIIANTIMNDF-LNITWFYILNKICPDGCYSMDVKQLEKIN------DNCYHCNEPQKLFLNAIS------------KFDVLRSYLFLDIECHFE---KKFPSVFTNP--VSHVSCCYINLFG------------KELKFTLINKDMLSEHEI----S-KAK…
>193_Seal_parapoxvirus
-----------------------------------------------------------MELKCLNWFENRSN-------------DHRYLFLKARCSRN-TVVYLRFV---QHFYYVVRERAL--QNIAQP----------------------LAWTRSLGPMTVVTIDEIVARSAAVPER------E-----RRVLDLC-------LVASE----------------------HKLSLPETFMTDF-LNVSWFFVAHNIDPDGCYCVNPATLQNLG------NNCFHCDDPGACFAEKIP------------RFNVARSCLFLDIECHFD---KKFPSVFKNP--VSHISFCVIDKNG------------VEKTFTLTNSEMLSADDL----A-EAE…
>007_Chrysochromulina_ericina_virus_isolate_CeV-01B
--------------------------------------------------------MSQWQFKLFEFDIREELE-DKNEFIPGRDTKRFIIQMYGIDENG-KTACIFVKGFNPFFYVKVLDE--WDNSKVTEFVAFVRKEMGA----------YFGDS--LVSAKIVYRH--KFYEFDNKK-------LYKFVQLKFTSIGAFNKCKNLWYNETKYGE-RKLKEN------GLE-FLDTKTTLYEAQVPPLLRLF-HIRQIKPSGWVALKNGHYS------QNRKQLTTCDYEFTVNYKNIYPIN--D--ERLEKICVPFKILSLDIEASS--SHGDFPLARKNYTCDKDLSNLIKTGFSYRIN-DIEKIS--ENYIDIKDEDE-N------SDSIEEF…
>066_Infectious_spleen_and_kidney_necrosis_virus
----------------------------------------------------------MDSVYIYQWLYAN-----------------YEVRGYGIAPNN-TVVCVRVPNFKQVVYVECTDPQQHD-P--------------R----STFTQHGFRVYETPRAC--------SLYGAKGVG---------TYFAARVPNYNAM------------------------RDVQ----ETQGPFKIHESRVSKTMEFT-ARAGLPTVGWIQVSQR------CVV--TRTVTMAAKEYMVPNWR-----TDVRPAPDMEGVPPAKIVYFDIEVKSDH-ENVFPS-DRDDEVIFQI--GLVLCSG--N--------VRTDLLSL--P-G-R----DYDD-----…
>051_Tunisvirus_fontaine2
-----------------------------------------------------------------------------------------------------------------------------------------------------------------------------------------------------MSIAGAKMCSNAMENREN-------------RVENLGVFAPKELRAHEQNIDIYTKLF-THRGLDSTGWIKVVEKKGLVY-------EKFSKADNEFSCDWNDVSLGE--------NRGLVNTKKMSFDIEAYSKH-HSAFPDPNIKENAVTQI------AYT------------------IEETDG---------------…
>005_Acanthamoeba_polyphaga_moumouvirus
-----------------------------------------------MVENNSNVEKDVVEFQITDWNNYHELDS--------DDEDKYVIQLFGRTEDD-KDVCIKVTDFTPYFYVEIPLN--WKRNHVAKFIEILKRRVSW---TNNNPNYNYDLSNSLIKYKVIQKY--NFYNFTNKK-------CFNFVMLFFKSHTAMKEFSNALARPLKTE--------------GLT-KDPMLYQRFESNIEPHIRFM-HINNLSSCGWVTIDKSHLKEN-------KEYSNCDHSYSVNWKYVKPAD-------NDDRMAPLKIMGYDIECISCD--HNFPQAERET------------------------------------------------------…
>014_Hirudovirus_strain_Sangsue
------------------------------------------------MPSETIDSTKQFEFQISDWNSYHELDQ--------EEEEKYVIQLFGRTEDD-HDVCLKVTGYTPFFYVEIPKQ--WKQRQVDKFVEILKNKVQY---CKKNLDEDFDLSKSLIKYAMVKKH--KFYNFRNKQ-------LYNFLLLVFKSHTAMKEFSSILARPLEAK--------------GLT-NKPMLYQRYESNIEPHIRFM-HINNLSSCGWASIDKDKLKKI-------PEYSNCDYSFSVNWKDVKPSN-------NDDRMAPFKIMGYDIECVSCD--QNFPQAERPS------------------------------------------------------…
>151_Emiliania_huxleyi_virus_202
HGRYGLRAQPPNEYVSTELNIQLMSIEVEDLP--IE--------T---TLDEDYD---ETVIASDKFISTL-----PAENAHEYVKRKAVAYLFGAEEHTGASVCVKVDKFRPVLYYHTSESVS----T-------LKNKIGES----------L-NLKGDIDAKVIKRK--RTYGFHPDKENSTSHEQIRIVEVSFPSVSKMKAACYR----------SGDKEP----------LETRLPKPWEQGVDPGSMFM-ERNGLTPCGWFKMKACKTVTK-------HKVSHCTMEFEVNPKNIEPVD--------LDKIAPILIASYDFEMYSES--RGFPMADKQGDHIAII--GVAFWRL---------------------------------------…
>124_Shrimp_hemocyte_iridescent_virus_isolate_20141215
---------------------------------------------------------MTTEMFAYDWVLDES---P----------EETLIRIYGITEDN-KNICLRVEDFLPYAYIHLPDSIEGCSSELI----------TT----TVMNALKYDLTNSPLNIQLVKKY--HLYNTENKKS-SEQNKKSKFLFVNFKSKKHIS-EMTWFFT-------------RRGIKIN---GKTVNINVHEVQASPILQMV-SLKDIPMSGWIDFSYKK-----EPVPEDEKVTVCDEEYIIKWK--------RLQKSEKIDQVVPKCMAFDLEVNSTY-MNQMPS-DKPGDAIFQI--SCIFTEK--D---K----ERNVLLTL--E-A-K----DMDLQL---…
>040_Pandoravirus_dulcis
TVDLGARAKTMSGLFGAQLRVQLLDPLVRDANRRVAYYHHGLVSAPG----DAMAETDGDDNGDDGWHDEGERR-------ERTPPADTLLLLNGVDGEG-RTVCVSVKGMRYAIYVLCPAT--WGVEHMQALAATV----EGYYGQQRALHHMLGWEPETNDL-------------TRTK-------RHNYCVLGFGSARVMEWAANAIHGGGNGKLCSRVRLP--------ERDMRSL-QVYERRVDPVHKALERLGGLQPCSWFDVR-RWRV----P-E--LYHTHAQIEVEVDARDIVPRP--E-----IDVMAPVWKASWDVECYSRD--GSFPRADHPRGCDHTI--CINTYFSQHRSGRPPRVV--SHHFGAVRVHR-PVEAE---------…
>128_Noumeavirus
------------------------------------------------------MAQRNHNFKVDSWNYDDNEN-------------GLVFYAYGRDETG-KSICARIENFHPYLYIQLPKKRNWGKREARVLFEHL-------------TTKVCKK-FPPVSYELKKKYFL------KGKV------PVSTLRLEFLNIAGAKMCSNAMENREN-------------RVEGLGTFAAKELRAHEQNIDIYTKLF-THRKLDSTGWLKVVENKGATY-------DKFSKADLEFSCDWKNVSLGE--------NKGLIATKKISFDIEAYSKH-HSAFPDPNIKENAVTQV------AYT------------------VEETNG---------------…
>182_Lumpy_skin_disease_virus_NI-2490
-----------------------------------------------------------MEIKCINWFESKG--------------NERFLFLKARNRQS-ETIFLRFN---FYFYYAVTEDVY--ISLSPP----------------------AYSSDFLGNMNLIDISERVSNHVTDVEK------K-----KTNVNVW-------LIKEP----------------------QKRNIPKAIMEEF-LNVSWFFISNNISPEGCYSINVEKLKKIN------EQCYHCDCPKECFATPIN------------RFNINRSYLFLDIECQFD---KKFPSVFTNP--VSHISCCYIDLTN------------LEFKFTLINEDILSNKDK----K-DAT…
>165_Flamingopox_virus_FGPVKD09
-----------------------------------------------------------MDIRCVNWFENKG--------------EIKYIYLKAINRES-NVVFIRFN---YYYHYVYDASK----ELEYK----------------------PKERIDLGKFKIINIDEKLNTDIRYVEQ------R-----DYYTSEL-------VLVKD----------------------LKRNREKQYLQEY-LDITWFYLLNNITPDGCYKIDIEHLTPIK------KDCYHCDDVSKVFIQEIP------------IFEVKFTYLLFDIECQFD---KKFPSVFVNP--ISHISCWIIDK-V------------TEYKFTLINTDLLPDKEP----S-I--…
>153_Emiliania_huxleyi_virus_207
LGKYGLRAQPPNEYVSTDINIQLMAIEVEDLP--IE--------S---TLDEEYN---ESVIASDQFISTL-----PPENAHEYVKRKAVAYLFGAEEHTGATVCVKVDKFRPVLYYHTNDSVS----T-------LKNKIDES----------L-NLKGDIDAKVIKRK--RTYGFHPDKDDSTSHEQIRIVEVSFPSVSKMKAACYR----------SGDKEP----------PETRLPKPWEQGVDPGSMFM-ERNGLTPCGWFKMKACKTITK-------HKISHCTMEFEVNPKNIQPVD--------LDKIAPILIASYDFEMYSET--RGFPMADRQGDHIAII--GVAFWRL---------------------------------------…
>136_Samba_virus
------------------------------------------------MPSETIDSTKQFEFQISDWNSYHELDQ--------EEEEKYVIQLFGRTEDD-HDVCLKVTGYTPFFYVEIPKQ--WKQRQVDKFVEILKNKVQY---CKKNLDEDFDLSKSLIKYAMVKKH--KFYNFRNKQ-------LYNFLLLVFKSHTAMKEFSSILARPLEAK--------------GLT-NKPMLYQRYESNIEPHIRFM-HINNLSSCGWASIDKDKLKKI-------PEYSNCDYSFSVNWKDVKPSN-------NDDRMAPFKIMGYDIECVSCD--QNFPQAERPS------------------------------------------------------…
>089_Heliothis_virescens_ascovirus_3h
----------------------------------------------------MDSITNGESFYVYDWRVVSTEKDDRSGNRKKWTEITLMLRAYCVDANG-ATVCLRMGQVKTKLYVEFPENYDLNP--RR----W-----SAIRT-ILKDAIYCKNDKCDSNIQRVSLQ--PLYGAK-QVR--------TYVAIEFTSEVGKR-AFINKISGKCDQRT-K----TAKFPDN---VTGDQLRFHWMNVPTELQVL-VKAKLPFAGWIETGRL--------YSPKDRKTRCDREYSVDIKQV------RTSTSMACVTPPLKTFAWDIEAKIND--MSSPG-THEDDEVYMI--SISVSDN--T----------DHLILIAPD-G-C----GEAMRA---…
>121_Invertebrate_iridescent_virus_30
-----------------------------------------------MA---CNTKETEYEFYAYSWHLDEEI--Q----------DETFIRAYGFDDQQ-KNICVSINGFQPFVWVELPTHINWKLGENK----------ER----LYL---YFNQMFPNVKCTLKFCK--KLYGANLKKK--GTFKLFPFLMCSSPSFKELKFNLPSKLK-------------TPQRVMG---FGNLKFHVHGQDACPRLQLT-SKYDLPTAGWIKFKGI------EVVCEEDKFTSCDREFLVDLRLCK---KDLISRSVKTTIPKPLVLSFDLEVNSED-TITMPKASRPGDVVFQI--SCIFSRL--G---S----VDKYLLSL--G-D-P----Q----N---…
>003_Cafeteria_roenbergensis_virus_BV-PW1
--------------------------------------------------------MASIEFQIYDYRETHQTFE---EDTEKEMMGEYIIQVFGRTQDG-ESVYAKLKDFHPRFYIKIPEN--WTNRHLKRMETF----------DNRKIWNKDRECL--VSCSMVKRK--KAYGFTNNK-------LYKFAVLTFTNYYACKKFASLFELNK-------VYIP------GVT-TKAITFKIYEANLTPMLRCF-HIQDIPGCGWVRAE--NFI----NIKTKNKESTCNYEIVLSYKDIKPIV--K--ES----NAPLRICSFDIECDSC-D-GMFPQA----------------------------------------------------------…
>148_Emiliania_huxleyi_virus_164
LGKYGLRAQPPNEYVSTDINIQLMAIEVEDLP--IE--------S---TLDEEYN---ESVIASDQFISTL-----PPENAHEYVKRKAVAYLFGAEEHTGATVCVKVDKFRPVLYYHTNDSVS----T-------LKNKIDES----------L-KLKGDIDAKVIKRK--RTYGFHPDKDDSTSHEQIRIVEVSFPSVSKMKAACYR----------SGDKEP----------PETRLPKPWEQGVDPGSMFM-ERNGLTPCGWFKMKACKTITK-------HKISHCTMEFEVNPKNIQPVD--------LDKIAPILIASYDFEMYSET--RGFPMADRQGDHIAII--GVAFWRL---------------------------------------…
>077_Anomala_cuprea_entomopoxvirus
----------MNKYIIIKMPIRNNHIFKTKLIDSLSDEDAIYLKKLLTFLPGNNQPEKEIDIKIFNWYTVKFNR------------LEEYIVCKAKDYNTQEIIYFIFD---LYNYFLCSED----DVDNNEYLKLLKNNIIKFN----ND--NIAKIITLNEFKIISNEVQKYYNFRHNLKDK----------EIYKNLY-------L------------FLTR----------KISRVHSDYNH--NF-YRWFYVLNDINPAGSYKINLKY---CKEFNVQ-NK-----FNSKTYYCDDPKLL---SNKITSDKFLPVSRLSFDIECKHN---GIFPKPETCP--I---SHICAEWYDDGD-SSISK----KKIFILINTNI---------------…
>191_Raccoonpox_virus
-----------------------------------------------------------MDVRCINWFESRG--------------ENRFLYLKSRCRNG-ETVFIRFP---HYFYYVVTDDVY--KSLAPP----------------------PLNARHMGKMRTIDIDETISYNLDIRDR------K-----CSISDMW-------LIEEP----------------------KKRNIQNSTMDEF-LNISWFYISNGISPDGCYSLDEQYLTKIN------NGCYHCEDPRNCFAKEIP------------RFDIPRSYLFLDIECHFD---KKFPSVFINP--ISHTSYCYIDLSG------------KRLLFTLINEEMLTEQEI----Q-EAV…
>207_Carcinus_maenas_virus_1
--------------------------------------------------------------------------------------------------------------MRFVYYAFAKRG----EIHLHT--------------EGDKITIVCPFVP--------------------------------HCYLGP-----------LLSSSSS--------------------------SSSE----KKRRFFGH--VGY--DWFEKKERRQ-------------MEGGGEFRVYESEISPLL--Q--FQ-SFIDHSIFLDTFDIECDSSS--S-----------SYRR--CNDITKIKKVDDGGSSSS--NMFFDIETYCT-A-TT----------…
>006_Phaeocystis_globosa_virus_strain_16T
--------------------------------------------------MKAKPTVKTKSYKLYDFNVYDGFSKGKNGYDKFKDNKKFIIQMFGINVAG-ETVSLIVEDFNPFYYIKVGDD--WGESDRAEFIAHIKNKLGA----------YYEDS--IVASKLVKRH--KLYGFDDNK-------LHTFIKISFTNTGAYNRAKKMFYVDSTVDGVRELIPD------GYL-YEETKCYLYEANIPPLLKLF-HIQEISPSGWIQIQSDKIT------KMRQKSTHCAYEYITSYKHLKKAD--K--DD----IVKYSICSFDIEASS--SHGDFPVPIKDYKFDVTCKKLIDAGYGYERC-DIATVN--QSRKDYIKENE-ESDTDNDDEDAEAA…
>205_Salmon_gill_poxvirus
--------------------------------ASLELWEKMFKKKLKLTTPENLPEQDKVCITFLNWNIIRDGW------------GKPSYMAGKSRTQSGEIIWFKT-------FLPCCYL----MYTSDAD--ELEGTY--------------EQRFDIGQFTILDNTYACAFNFKK----K----------NTNKELS-------L------------LVCT----------PNINLHCLTEK--TG-LQWFFVFNKINPAGSYSFNKSDPR-IREESPNVSDLMDFPFEPIPYF------------------CPPLMILSFDLECYTV---GQFS-PQTQP--I---THCAITLDKI------TK----SRKFCLVDTKS---------------…
>056_Diadromus_pulchellus_ascovirus_4a
-------------------------------------------------------MSKRIEIFSYYWKTREVT--DPG-------NFHTQLRIYGIDRDG-RNTCVLVDDCKTRLIVEFTDFDYLVNNFKN----------IK----HQLEEFIF-NRRDKTTVKLVYKS--KLYGAYRTDS--GDVKKFPYVEVVFSSRIGML-SFKKKVT---------------EHAPS---MFKEEVKFHQCSVGTEILFM-IERDCDASGWLNISNA--------ECSNEKLTLCENEYRCKSA--------DISRSDRVDPVDVKIMAWDIEARCKN-IGKDPG-SDSTDCVYQI--SCVFWYK--D---R-----SNHLLTL--G-P-C----SVV------…
>199_Taterapox_virus
-----------------------------------------------------------MDVRCINWFESHG--------------ENRFLYLKSRCRNG-ETVFIRFP---HYFYYVVTDEIY--QSLAPP----------------------PFNARPMGKMRTIDIDETISYNLDIKDR------K-----CSVVDMW-------LIEEP----------------------KKRNIQNATMDEF-LNISWFYISNGISPDGCYSLDEQYLTKIN------NGCYHCDDPRNCFAKEIP------------RFDIPRSYLFLDIECHFD---KKFPSVFINP--ISHTSYCYIDLSG------------KRLLFTLINEEMLTEQEI----Q-EAV…
>173_BeAn_58058_virus
-----------------------------------------------------------MEIKCINWFESKG--------------DTRLIFLKARTKDS-KTIFIRFS---YYFYYVVTDDVY--KKLIPK----------------------PYESESLGSMNIIDVSEKVNTVVTNVTK------D-----EKIVNTW-------LIKEI----------------------KKRNVD-SVMSDF-LNNNWFFITNNISPEGYYKIDIDSLEKIN------NQCYHCYDPKSLFREPIN------------GFDVSISYLFLDIECHFD---KKFPSVFLNP--VSHISCCYIDLFK------------NEFRFTLLNKDMLSEDDI----E-KTK…
>061_Invertebrate_iridescent_virus_6
-------------------------------------------------------------MFAYSWHQTDDE--T-----KNWSKSKESLRIYGITDDG-KTICLIVNDFKPFVHVELPSSINWRQKIGG----Q-----PKVQK-DYLNFILGDLKPVKNRTIFIDKY--KLYGSNYVQT-SPQRKKFPYLVLFFESRKHIK-NLEYKLK-------------NTVDVPG---FGKIKLNVRETNVSPILQLC-VERNLPSAGWIGFKVEGRGALAELVEEKKKFTDCDEEYVIS--------KNYIYSIDKHVPVKAKVMAWDIEVYSED--GNFPDAMKPGNVVFQI--SCIFFIV--G---TS---YQKYLLTL--G-D-P----LEYTTC---…
>072_Pacmanvirus_A23
------KNKIP-----TKI-------NYKQIHRN------PLKNVFNLFMPNGVV-------EKNDWIDGVSKY---------------RVYLFGVLPCG-SKTCVILDNIEVHVDIMVPYGMT--AAQ-------YD-------D-ILRGQLTSKQLP-FTGIADIKLH--RLHGFQKE--------KRSYKRVYFNNLQDRKKIIEYIRSLNKT-----LKSA-----------GKDKIETASDDVNYYFPKIAREFKFATADWNRIEEYCVVNPS-------T-TNCTYVLKVNVQNFKKLTPGLLE--KVIERDSTQVAMWDIETHRTIQNGVVPTPEDTDYTIFMM--CSAYFWHHSDE--PLFE------VCAVDRACNARP-----------…
>054_Melbournevirus
-------------------------------------------------------MDRTCNYKVERWDMEDAKE-------------GLEFYCYGRTKDG-KSVCTRIEEFCPYTYMQLPKKKKWGKREERLLFEYL-------------KERVCVRSGPPVSFTREKKFFL------KGKI------PVDTLKLEFRTLSAMRACAKAMETRQH-------------RIDSVGIIGAKELRTHEQNIDTYTKFF-THRSINSTGWISVKEKAGKAY-------QKFSKADIEFSCFWKHVAPGD--------DEGLVSTKKLSFDIEAYSKN-HSAFPDPNMKENVVTHV------AWT------------------VSDLDG---------------…
>135_Acanthamoeba_castellanii_mamavirus
------------------------------------------------MPSETIDSTKQFEFQISDWNSYHELDQ--------EEEEKYVIQLFGRTEDD-HDVCLKVTGYTPFFYVEIPKQ--WKQRQVDKFVEILKNKVQY---CKKNLDEDFDLSKSLIKYAMVKKH--KFYNFRNKQ-------LYNFLLLVFKSHTAMKEFSSILARPLEAK--------------GLT-NKPMLYQRYESNIEPHIRFM-HINNLSSCGWASIDKDKLKKI-------PEYSNCDYSFSVNWKDVKPSN-------NDDRMAPFKIMGYDIECVSCD--QNFPQAERPS------------------------------------------------------…
>057_Heliothis_virescens_ascovirus_3e
----------------------------------------------------MDSITNGESFYVYDWRVVSTEKDDRSGNRKKWTEITLMLRAYCVDANG-ATVCLRMGQVKTKLYVEFPENYDLNP--RR----W-----SAIRT-ILKDAIYCKNDKCDSNIQRVSLQ--PLYGAK-QVR--------TYVAIEFTSEVGKR-AFINKISGKCDQRT-K----TAKFPDN---VTGDQLRFHWMNVPTELQVL-VNAKLPFAGWIETGRL--------YSPKDRKTRCDREYSVDIKQV------RTSTSMACVTPPLKTFAWDIEAKIND--MSSPG-THEDDEVYMI--SISVSDN--T----------DHLILIAPD-G-C----GEAMRA---…
>076_Mythimna_separata_entomopoxvirus
------------------MPVLSTGIFKNHAYCNISDEDAHYIKRLLILIPLDYLSEKEIEIKIFNWYIIYPSS------------LEQFIVCKCKNYENEEIMYIIFD---IHNYYLCDRE----LLESNEILKNIKNNIDIQR----NYNTCNNSYICFEDFKIITNEVKYYYNFKEDAKIN----------IDNKDLF-------L------------LMTP----------KISKPHSIYNH--NQ-YRWFYVLNKIEPSGSYMINTKY---LQHIKTN-YNINNYGNIYKTFYCKNASIL---SNPINSNKYLPVTRVSIDIECQHF---GEFPTPDKFP--I---SHICIDWYKESS-IKPV-----KKIITLTNYEI---------------…
>194_Sheeppox_virus
-----------------------------------------------------------MEIKCINWFESKG--------------NERFLFLKARNRRS-ETIFLRFN---FYFYYAVTEDVY--LSLSPP----------------------AYSSDFLGNMNLIDISERVSNHVTDVEK------K-----KTNVNVW-------LIKEP----------------------QKRNIPKAIMEEF-LNVSWFFISNNISPEGCYSINVEKLKKIN------EQCYHCDCPKECFATPIN------------RFNINRSYLFLDIECQFD---KKFPSVFTNP--VSHISCCYIDLTN------------LEFKFTLINEDILSNKDK----K-DAT…
>174_Bovine_papular_stomatitis_virus
-----------------------------------------------------------MELKCLNWFENRSN-------------DSRYLFLKARCSRN-SVVYLRFV---QHFYYVVRKSAL--REIVQP----------------------VAWTRDLGPMSVVSIDEIVARSAKIPER------E-----RREEELC-------LVASV----------------------HKLSLPETFMSDF-LNVSWFFVAHDIDPDGCYRVDTSALRDLG------NNCFHCDDPGACFAEKIP------------RFNVVKSCLFLDIECHFD---KKFPSVFKNP--VSHISFCVVDKAG------------AETRFTLTNSEMLSDEDL----A-AAA…
>069_Frog_virus_3
-----------------------------------------------------------MDLFVYQWFCDGS----------------QEIRAYAVDSDS-STVCVRVTGFRPGFYVETASCQA----VTRA----L----QDF--------------RDVSAEKRVRD---HLYATRGS--------SVPFVWVTFRCWFDARKASDVLVK--------------------------AGFACHQCRAQPVLQLT-SLRDLPTCGWIRLGKGAVQVKR------EKYSRCKREFIVQWEQVERGP--------DVPQPEVTVVALDLEVNSEV-ENAMPK-DRPGDEVFMA--GAIILRP----GKKPKR----VLLSLEAD-----------------…
>073_African_swine_fever_virus
------------------------------MIRS--REN-PITQRVTLFMPIDIH-------EV-----RY---------------GAYTLFMYGSLENG-YKAEVRIENIPVFFDVQIEFNDT--NQL-------F-----------LKSLLTAENI-AYERLETLTQR--PVMGYREKEKE-----FAPYIRIFFKSLYEQRKAITYL--------------------------NNMGYNTAADDT-CYYRMVSRELKLPLTSWIQLQHYSYEPRGRFTPEDS-----------------------YQD--DGPTDHSIVMAYDIETYSPV-KGTVPDPNQANDVVFMI--CMRIFWIHSTE--PLAS------TCITMAPCKK-S-----------…
>100_European_sheat_Fish_virus
-----------------------------------------------------------MDLFVYQWFCDGS----------------QEIRAYAVDSDS-STVCVRVTGFRPGFYVETASCQA----VTRA----L----QDF--------------RDVRVEKRVRD---HLYATRGS--------SVPFVWVTFRCWFDARKASDVLVK--------------------------AGFACHQCRAQPVLQLT-SLRDLPTCGWIRLGKGAVQVKR------EKYSRCKREFIVQWEQVERGP--------DVPQPEVTVVALDLEVNSEV-ENAMPK-DRPGDEVFMA--GAIILRP----GKKPKR----VLLSLEAD-----------------…
>149_Emiliania_huxleyi_virus_18
HGRYGLRAQPPNEYVSTELNIQLMSIEVEDLP--IE--------T---TLDEDYD---ETVIASDKFISTL-----PAENAHEYVKRKAVAYLFGAEEHTGASVCVKVDKFRPVLYYHTSESVS----T-------LKNKIGES----------L-NLKGDIDAKVIKRK--RTYGFHPDKENSTSHEQIRIVEVSFPSVSKMKAACYR----------SGDKEP----------LETRLPKPWEQGVDPGSMFM-ERNGLTPCGWFKMKACKTVTK-------HKVSHCTMEFEVNPKNIEPVD--------LDKIAPILIASYDFEMYSES--RGFPMADKQGDHIAII--GVAFWRL---------------------------------------…
>196_Swinepox_virus
-----------------------------------------------------------MEIKCINWFESRG--------------DRRFIFLKARNRTS-ETIFIRFP---YYFYYVLTEDVY--DTLSPS----------------------PYMSEFLGNMNIIDISEYTSNYVTDIKR------E-----CTKVNVW-------LIKEH----------------------KKRNISNVILDEF-LNITWFFISNNISPEGCYSIDLNKLEKIN------TQCYHCDDPKKHFSNSVD------------RFDIHRSYLFLDIECHFD---KKFPSVFINP--VSHISCCYIDLSN------------TEYRFTLINEDMLSNDDR----I-IAI…
>106_Rana_grylio_iridovirus
-----------------------------------------------------------MDLFVYQWFCDGS----------------QEIRAYAVDSDS-STVCVRVTGFRPGFYVETASCQA----VTRA----L----QDF--------------RDVRAEKRVRD---HLYATRGS--------SVPFVWVTFRCWFDARKASDVLVK--------------------------AGFACHQCRAQPVLQLT-SLRDLPTCGWIRLGKGAVQVKR------EKYSSGKREFIVQWEQVERGP--------DVPQPEVTVVALDLEVNSEV-ENAMPK-DRPGDEVFMA--GAIILRP----GKKPKR----VLLSLEAD-----------------…
>132_Megavirus_courdo11
-------------------------------------------------------------------------------------------------------------------------------------------------------------------------------------------------MLVFKSQIAMREFSNVLARPLKTE--------------GLT-KEPMLYQRFESNIEPHIRCM-HINNLSSCGWVTIDNKNLKNN-------NEYSNCDYSYSVQWKHIKPSS-------NDDRMAPLKIMGYDIECVSCD--HNFPQADRET------------------------------------------------------…
>152_Emiliania_huxleyi_virus_203
LGKYGLRAQPPNEYVSTDINIQLMAIEVEDLP--IE--------S---TLDEEYN---ESVIASDQFISTL-----PPENAHEYVKRKAVAYLFGAEEHTGATVCVKVDKFRPVLYYHTNDSVS----T-------LKNKIDES----------L-NLKGDIDAKVIKRK--RTYGFHPDKDDSTSHEQIRIVEVSFPSVSKMKAACYR----------SGDKEP----------PETRLPKPWEQGVDPGSMFM-ERNGLTPCGWFKMKACKTITK-------HKISHCTMEFEVNPKNIQPVD--------LDKIAPILIASYDFEMYSET--RGFPMADRQGDHIAII--GVAFWRL---------------------------------------…
>096_Chinese_giant_salamander_iridovirus
-----------------------------------------------------------MDLFVYQWFCDGS----------------QEIRAYAVDSDS-STVCVRVTGFRPGFYVETASCQA----VTRA----L----QDF--------------RDVRAEKRVRD---HLYATRGS--------SVPFVWVTFRCWFDARKASDVLVK--------------------------AGFACHQCRAQPVLQLT-SLKDLPTCGWIRLGKGAVQVKR------EKYSRCKREFIVQWEQVERGP--------DVPQPEVTVVALDLEVNSEV-ENAMPK-DRPGDEVFMA--GAIILRP----GKKPKR----VLLSLEAD-----------------…
>045_Cedratvirus_A11
-----------------------------------------------------MSSDKTLVVHAYDWGIKDIDG-------------RINVMAWCLDEQS-QSHLLRIPYNY-CYLELRPLMVGWKQGIADYLIKTI---------------NKSLGEFAPIGTEFLFRE--KFYYYQGKK-------KYPMVKFVFNNPVSLQKLTAMTRRPIKFEVKRDGRC---------VKLEANS-TLWEDKQTPIRKLL-TERGCGYAQWFEIS-TS------P-CRQPTSTIPE--WTGDHKTMKPRP--D--IK---TITSPKIFSFDIECYSNN-HRAMPKEYIPEHVVYMI--SCVVFRN----GRPE-RE----------------------------…
>097_Cod_iridovirus
-----------------------------------------------------------MDLFVYQWFCDGS----------------QEIRAYTVDSDS-FTVCVRVTGFRPGFYAETSSCQA----VTRA----L----QDF--------------RDVRVEKRVRD---HLYATRGS--------SVPFVWVTFRCWFDARKASDVLVK--------------------------AGFACHQCRAQPVLQLT-SLGDLPTCGWIRLGKGAVQVKR------EKYSRCKREFIVQWEQVERGP--------DVPQPEVTVVALDLEVNSEV-ENAMPK-DRPGDEVFMA--GAIILRP----GKKPKR----VLLSLEAD-----------------…
>129_Port-miou_virus
------------------------------------------------------MAQRTHNYKVDSWNFDDCED-------------GLVFYAYGRDEAG-KSVCTRIEGFRPYLYIQLPKKRNWGKREARTLFEHL-------------TTRVCKK-FPPVSYELKKKYFL------KGKV------PVSTLRLEFLNIAGAKMCSNAMENREN-------------RIEGLGTFAAKELRAHEQNIDIYTKLF-THRKLDSTGWLKVVENKGVTY-------DKFSKADLEFSCDWRNISLGE--------NKGLIATKKISFDIEAYSKH-HSAFPDPNIKENAVTQV------AYT------------------VEETNG---------------…
>080_Canarypox_virus
-----------------------------------------------------------MDIRCVNWFENKG--------------DIKYIYLKAITKDN-GVIFIRFN---YYYYYVYDSEE----ELKFK----------------------PIERIELGEFDIIKIDEVLDDDIENINE------R-----KTYKSDL-------VVVKD----------------------VKRSREKKYLGEY-LDITWFYILNNIVPDGCYRINKDNLKQIY------TDCYHCDNVKEMIIEEIP------------IFEVKFTYLFFDIECQFD---KKFPSVFVNP--ISHISCLIIDK-K------------DEYKFTLINTDLLPDVEP----T-I--…
>053_Marseillevirus_marseillevirus_strain_T19
-------------------------------------------------------MDRTCNYKVERWDMEDAKE-------------GLEFYCYGRTKDG-KSVCTRIEEFCPYTYMQLPKKKKWGKREERLLFEYL-------------KGRVCVRSGPPVSFTREKKFFL------KGKI------PVDTLKLEFRTLSAMRACAKAMETRQH-------------RIDGVGIFEAKELRTHEQNIDTYTKFF-THRSINSTGWISVKEKAGKAY-------QKFSKADIEFSCFWKHVAPGD--------DEGLVSTKKLSFDIEAYSKN-HSAFPDPNMKENVVTHV------AWT------------------VSDLDG---------------…
>180_Eptesipox_virus
-----------------------------------------------------------MDIRCINWFESRR--------------EQRFIFLKSRTKNG-ETIFIRFP---HYFYYVVAENTY--KLLTPP----------------------PYKAKEIGDMDIINIDEIVSYNVDIPQR------K-----QKTKNMW-------LIQEL----------------------KARSITKTFMNEF-LNITWFFIANNLLPNGCYHLDENQLKKLT------PNCYHCEEPLNCFT-AIE------------SFEVSRSYLFLDIECHFD---KKFPSVFINP--VSHISCNYIDLNG------------KEFKFTLINKNMLTENEI----N-IAI…
>189_Pteropox_virus
-----------------------------------------------------------MDIKCLNWFESKG--------------ENRALFLKARDRNN-DSVFIKFE---HNYYYVVRESTK--NELTIV----------------------PKYSKCLGDMNIVNIDERVITNTAVKNY------V-----PENSTLW-------LIAHP----------------------SKLVIKEELMAEF-LNITWFFLINNIVPDGCFRLNTDYLTLIR------KGCYFCNNPELCFKNPIP------------RFDVSKTYLYFDIECQFE---KKFPSVFTNP--VSHISCCYIDKFN------------KEYKFTIVNKELLSQEEL----D--KA…
>074_Kaumoebavirus
-------MLSS--------TKIL---SSKQSRRS-------------LFLPNDHL-------ECNKWSKKG--------------GSTYQQRLYGVLSNG-QKAKLILEGIQPYFDIEVPDDQT--VDWNAG-GELRSTDVSKRAA-VLRNDIEDALGRTLVKSRIIMAK--PLQGFTKE--------PKPYIRLYFNNLKDRKAGLNWA--------------------------EQEGYAIFSNDP-SYYRKVARETKMTMAGWNYVSEYEEVDEE----------ASEDIFRVDIRNIREVP-----QEDKTPMDPSLELCWDIETMGNEQKNFGVKTDKDGGKVFAI--CVAICRVSQKK--PLCT------IGLTRYDCEIPDLATEEIRD---…
>Rhizophagus_irregularis_viralregion
------------------------------------------------------------------------------------------MRAM-----------CLLKEL------SLKE-----IHE-------MR------------KTLESKGN-AEELIE----S--VLNGIKA---S-----IAKQNKQRASNLFSKRSLEELKKL----------RKE-----------LGPRL-ELASDD-RYYRKVARENKLPIAGWVLLEKYENTKKGVQ----SVSTRCRYLLKAPIANIKAA----PESDTVELTDPTLIFTWDIETYSPRGRGYLPTAVYPEDIIFMI--GITVHWKDDPT--PVRQ------LCITTVQGMPAD-----------…

## Sheet: MSA_Ema_Concatenated
>091_Abalone_asfarvirus
-------------------------------MEEFAK------INQ--------QFI-SHAKITNIRDRQTL--ISSKFPDLFQEVNQKIKRGEPILFLPNDVIDEYYTHNGK-----HCYRLRMFGLTKDGSKTDVLVQNVPVILDVKVENESQELD---VR---N-----ICT----------TLG-IPVKITFVNLRPLKEFREPHEATDKYARLHFNNLFDRKKVFEIV-------------------------NHKYITASDEMS---HYYRMISRMFDISLTSWNWIKNYDHGLGEYALDRQLFDFSSTS-ISSAFHV--FVVDYNNITPVVDMLADDETQKQQDQLIQNSICLSKDHSLLAVFDIETAGGI---------------------…
>071_Faustovirus_strain_E12
MSAKAQDH-KVQIEDGEEGL-----------PERI-----------TNMDPVTI----GKHELNKLPTRNQLL-G----INETIKQYVDAKTQIPILFHPITVLERDEWIKDPSGYGKHVFVINLFGIDQLGRKTAVRVVNVPIYIDIMVPKRFRAQTNEFYT---SVMSSLTAG----------QNRPDVSHWDIVQGYKLHGFQRA---TRPWLRFYFTNLGLRSAFLDLV-------GQHNVKYK-------ANKKQQYQTANDDSGRSGYYFNKIARERGINTAGWNLIASENPADITGI------------NSPHCSLNNFTKGYECNINCLTKCRNKIK--AQLDPITR--RLIERPKALSMFWDIETEGGRD--------------------…
>072_Pacmanvirus_A23
MEGCSGDECQFINNITPEHL-----------LHHI-----------KNKIPTKI----NYKQIHLLPSRNNFL-D----PKLKNVFNSQIKYNRPVLFMPNGVVEKNDWIDGVSKY-----RVYLFGVLPCGSKTCVILDNIEVHVDIMVPYGMTAAQ---YD---DILRGQLTS----------KQLP-FTGIADIKLHRLHGFQKE---KRSYKRVYFNNLQDRKKIIEYI-------RSLNKTLK-------SAGKDKIETASDDVGRDNYYFPKIAREFKFATADWNRIEEYCVVNPSSV------------T-TNCTYV--LKVNVQNFKKLTKEKRREY--LKPGQLLE--KVIERDSTQVAMWDIETHRTIQ--------------------…
>073_African_swine_fever_virus
--------------------------------------------------------------MISIMDRSEIV-AREN-PVITQRVTNLLQTNAPLLFMPIDIHEV-----RY-----GAYTLFMYGSLENGYKAEVRIENIPVFFDVQIEFNDTNQL---F------LKSLLTA----------ENI-AYERLETLTQRPVMGYREKEKEFAPYIRIFFKSLYEQRKAITYL------------------------NNMGYNTAADDTT---CYYRMVSRELKLPLTSWIQLQHYSYEPRGLVHRFSVTPEDLVS-------------------------------------YQD--DGPTDHSIVMAYDIETYSPV---------------------…
>074_Kaumoebavirus
-----------------------------------------------MLSS---TKILSSKQSRLLPQRSDFL-V------------SQKYQSDPLLFLPNDHLECNKWSKKG----GSTYQQRLYGVLSNGQKAKLILEGIQPYFDIEVPDDQTVDWNALRSKRAAVLRNDIED----------ALGRTLVKSRIIMAKPLQGFTKE---PKPYIRLYFNNLKDRKAGLNWA------------------------EQEGYAIFSNDPS---SYYRKVARETKMTMAGWNYVSEYEEVDEEDED--------------ASEDIKTFRVDIRNIREVP-----------------QEDKTPMDPSLELCWDIETMGNEQ--------------------…
>Ema
MEGAQKSENESCGDYGPEGSETPGNESDEGPEEEVAAFELDADVGATASGPPPLRYDGQSQYISGLPTRPDLV-RESDTTGLGATLETAITEGRTIFFLPNDVVEKNQYCHGR-----PVYKLHLFGALQDGSKTHVVLDGIGVYFDVRVPDAYTVAG---FG---THLIDLLAQ----------QAH-APDRVENIEAFPIRGYRKQKS---AWKRLYFSNLQTRKEALELI------------------------RSFDYETASDDRT---SYYRMAARVYGFVLTDWACLAEYKYSRGGGAHRCPNADADVDAFSPLCEHV--FQVDVRTFKPLVDPMAAKTDQEQQEASKRQ--QNLRDKTLVLAWDIETYSTSK--------------------…
>Rhizophagus_irregularis_viralregion
--------------------------------------------------------------------------------------------------------------------------MRAM----------CLLKEL------SLKE---IHE---MR-------KTLES----------KGN-AEELIE----SVLNGIKA---SIAKQNKQRASNLFSKRSLEELK-------KL-----R-------KELGPRL-ELASDDS---RYYRKVARENKLPIAGWVLLEKYENTKKGLANVQ------SESVSTRCRYL--LKAPIANIKAA----------------PESDTVELTDPTLIFTWDIETYSPRG--------------------…
>APMV
-----------------------------------------------------------------MPSETIDSTKQFEFQISDWNSYHEL------------------DQ--E---EEEKYVIQLFGRTEDDHDVCLKVTGYTPFFYVEIPKQWKQRQVD---KFVEILKNKVQYHCKKNLDEDFDLSKSLIKYAMVKKHKFYNFRNKQ--LYNFLLLVFKSHTAMK----------EFSSILARPLEAKGLTNKPMLYQRYESNIEPH-------IRFMHINNLSSCGWASIDKDKLKKI-P-------------EYSNCDYS--FSVNWKDVKPSNNDD-------------------RMAPFKIMGYDIECVSCDQNFP-----------------…
>005_Acanthamoeba_polyphaga_moumouvirus
----------------------------------------------------------------MVENNSNVEKDVVEFQITDWNNYHEL------------------DS--D---DEDKYVIQLFGRTEDDKDVCIKVTDFTPYFYVEIPLNWKRNHVA---KFIEILKRRVSWSTNNNPNYNYDLSNSLIKYKVIQKYNFYNFTNKK--CFNFVMLFFKSHTAMK----------EFSNALARPLKTEGLTKDPMLYQRFESNIEPH-------IRFMHINNLSSCGWVTIDKSHLKEN-K-------------EYSNCDHS--YSVNWKYVKPADNDD-------------------RMAPLKIMGYDIECISCDHNFP-----------------…
>006_Phaeocystis_globosa_virus_strain_16T
-------------------------------------------------------------------MKAKPTVKTKSYKLYDFNVYDGFSKAEN--------LGKNGYDKFK---DNKKFIIQMFGINVAGETVSLIVEDFNPFYYIKVGDDWGESDRA---EFIAHIKNKLGA----------YYEDSIVASKLVKRHKLYGFDDNK--LHTFIKISFTNTGAYNRAKKMFYVDSTVDGVFKRELIPDGYLYEETKCYLYEANIPPL-------LKLFHIQEISPSGWIQIQSDKITKMRQ-------------KSTHCAYE--YITSYKHLKKADKDD--------------------IVKYSICSFDIEASSS---HGDFPVPIKDYKKLATNIL…
>007_Chrysochromulina_ericina_virus_isolate_CeV-01B
-------------------------------------------------------------------------MSQWQFKLFEFDIREELE------------TDKNEFIPGR---DTKRFIIQMYGIDENGKTACIFVKGFNPFFYVKVLDEWDNSKVT---EFVAFVRKEMGA----------YFGDSLVSAKIVYRHKFYEFDNKK--LYKFVQLKFTSIGAFNKCKNLWYNETKYGE--DRKLKENGLEFLDTKTTLYEAQVPPL-------LRLFHIRQIKPSGWVALKNGHYSQNRK-------------QLTTCDYE--FTVNYKNIYPINDER----------------LEKICVPFKILSLDIEASSS---HGDFPLARKNYLKLATNIV…
>008_Tetraselmis_virus_1
----------------------------------------------------------------------------MKFQIVDWEVSDVPETEIPECFVTDTHSRFQDDEDDA---PRYLYTVIVYGRTKEGKSVCLKLTQFQPYFYLKVDGIKDYT--P---HLSNISR--------HIISNCFHLKREIQHIVIGKKCDFYGFSANE--KKECVIVTFDSWRAMR----------SVASKL----RSSAFKYQNKLITLYETRVEPL-------MRLLHSREIKSTGWVEIEDSKIEF--E-------------NWGATDIC--GTTSYKNVDPLEVD--------------------DIAPMLMASFDIECTVESDIFGDFPVAIKSYRRIANNIK…
>012_Tupanvirus_deep_ocean
KNGYTNKNNKSPNTKGSK-TNSPRKKETDSPIKEGSKKEVESDLKKTNSEEKP--KDKAKDKITNDITNENTKNENLEFQICDWNSYHEI------------------DG--N---DEEKYVIQLFGRTEDDKDVCLKVTGFTPFFYVEVPTSWTTKQAD---KFVDILKNKVSYCANNNPNYEYDLSQSLVRHALVQKYKFYNFTNKK--LFKFVMLVFKNHTAMR----------EYANILAKPLKATGLTKEPMLYQRYESNIEPH-------IRFMHINNLSSCGWVSIDKTKLKTN-K-------------EYSNCDHS--YHVNWKEVKPSDNDD-------------------RMAPFKIMGYDIECTSCDHNFP-----------------…
>013_Niemeyer_virus
-----------------------------------------------------------------MPSETIDSTKQFEFQISDWNSYHEL------------------DQ--E---EEEKYVIQLFGRTEDDHDVCLKVTGYTPFFYVEIPKQWKQRQVD---KFVEILKNKVQYHCKKNLDEDFDLSKSLIKYAMVKKHKFYNFRNKQ--LYNFLLLVFKSHTAMK----------EFSSILARPLEAKGLTNKPMLYQRYESNIEPH-------IRFMHINNLSSCGWASIDKDKLKKI-P-------------EYSNCDYS--FSVNWKDVKPSNNDD-------------------RMAPFKIMGYDIECVSCDQNFP-----------------…

## Sheet: MSA_mRNAc
>Elysia
MASK-PNNQT-------LESLISQYR---RFDA--S----QGEAELEVRFRGVDSFIAGTV---------------------------------L-RSLVAKKISVGDG-----TIAQTVNSIMDPST----------------------LSPRLRGQSQTANLIRQISFAD------GKKTGER---------YYRKYPLA-PPFRTRNSHGLDYNVV-LSGEQA-LNGFFSSD--------------ASALIRVKCRASFVYIKSSGSRWRIDLTVTRQLTGSDAQ--SGLSGVVTKMFAPANMLDLDSEHRSLYQYELEIEHLPGGDGKGRAAVRPSEVTTLVGE-----VLRLA-NPEYM-KEAAYQAELFHVASFVVEAPGRF-EHEWGLKRLV…
>XP_052980413.1_mRNA_capping_enzyme
--------------------------------------------------------------------------------------------------------------------------------------------------------------------------MA-HQQHSFNSN----------------------SN---SSSSSSSTTS-SS-------------PSLP--TQ--PQA-AAAAPVS--RTS----------PQSHNEPSLLPET-IGK--------------------------------------RVDPQYS------QVLHARVKDILR----------------------------------------IHYDSFPG…
>XP_051422401.1_mRNA_capping_enzyme
---------------------------------------------------------------------------------------------------------------------------------------------------------------------------------------------------------------------------------------------MA--A---QLS-STKAKAT--TAQ----------HTVTSERSSLPET-IGK--------------------------------------RVDPDYS------KTLHNKVKSIFG----------------------------------------IHHDGFPG…
>XP_046137210.1_mRNA_capping_enzyme
---------------------------------------------------------------------------------------------------------------------------------------------------------------------------------------------------------------------------------------------------------------------------------------------------------------------------------M---NQQDGPIT------SIAEPGIKANFEMR-----------------KELRSKVSALL---------ERNSMSFPG…
>XP_053007182.1_MRNA-capping_enzyme_subunit_alpha_[Fusarium_falciforme]
---------------------------------------------------------------------------------------------------------------------------------------------------------------------------------------------------------------------------------------------------------------------------------------------------------------------------------M---NQQDGPIT------SIAEPGIKANFEMR-----------------KELRSKVSALL---------ERNSMSFPG…
>XP_052914948.1_MRNA-capping_enzyme_subunit_alpha_[Fusarium_keratoplasticum]
---------------------------------------------------------------------------------------------------------------------------------------------------------------------------------------------------------------------------------------------------------------------------------------------------------------------------------M---NQPDGPIT------SIAEPGIKANFEMR-----------------KELRSKVSALL---------ERNSMSFPG…
>XP_040676162.1_mRNA_capping_enzyme
--------------------------------------------------------------------------------------------------------------------------------------------------------------------------------------------------------------------------------------------------------------------------------------------------------------------------------ME---QPADGPIQ------SIAEPGVKASGPLL-----------------YSMRKEVADLL---------GRHQMGFPG…
>XP_051387444.1_mRNA-capping_enzyme_subunit_alpha_[Cokeromyces_recurvatus]
------------------------------------------------------------------------------------------------------------------------------------------------------------------------------------------------------------------------------------------------------------------------------------MASSVPEI-PGE--------------------------------------FIND--P------SKLKEKVASLLG----------------------------------------LNSYKFPG…
>XP_007809487.1_mRNA_capping_enzyme_alpha_subunit
--------------------------------------------------------------------------------------------------------------------------------------------------------------------------------------------------------------------------------------------------------------------------------------------------------------------------------ME---QPADGPIQ------SIAEPGVKASGPLL-----------------YSMRKEVAELL---------GRHQTGFPG…
>XP_052921589.1_putative_mRNA_capping_enzyme_alpha_subunit_[Fimicolochytrium_jonesii]
---------------------------------------------------------------------------------------------------------------------------------------------------------------------------------------------------------------------------------------------------------------------------------------MLPRI-PGV-----------------LA-------------------A--KPQA------AQLRNIVANLMG----------------------------------------SRGTGFPG…
>XP_007822005.1_mRNA_capping_enzyme
--------------------------------------------------------------------------------------------------------------------------------------------------------------------------------------------------------------------------------------------------------------------------------------------------------------------------------ME---QPPDGPIQ------SIAEPGVKASGPLL-----------------YSMRKEVAELL---------GRHQTGFPG…
>XP_014549173.1_mRNA_capping_enzyme
--------------------------------------------------------------------------------------------------------------------------------------------------------------------------------------------------------------------------------------------------------------------------------------------------------------------------------ME---QPADGPIQ------SIAEPGVKASGPLL-----------------YSMRKEVAELL---------GRHQTGFPG…
>XP_018162053.1_mRNA_capping_enzyme_[Colletotrichum_higginsianum_IMI_349063]
--------------------------------------------------------------------------------------------------------------------------------------------------------------------------------------------------------------------------------------------------------------------------------------------MEG--------------------------------IQG---PPPEGPIA------SIAEPGIKADGQLL-----------------FDLRREVASLL---------HRNQTSFPG…
>XP_052967601.1_mRNA_capping_enzyme
------------------------------------------------------------------------------------------------------------------------------------------------------------------------------------------------------------------------------------------------------------------------------------MEVHELLH-TGI--------------------------------------KVDHAYQ------EQLRAKVKELLS----------------------------------------WKYEGFAG…
>XP_044720560.1_mRNA_capping_enzyme
--------------------------------------------------------------------------------------------------------------------------------------------------------------------------------------------------------------------------------------------------------------------------------------------------------------------------------ME---QSPDGQIS------SIDEPGVKAEGQLL-----------------YSMRKEVAELL---------GRHQTGFPG…
>XP_052927957.1_mRNA_capping_enzyme
--------------------------------------------------------------------------------------------------------------------------------------------------------------------------------------------------------------------------------------------------------------MS--SSA----------QTGGGEAAPLPDA-IGR--------------------------------------PVLAEYA------QELRLKVQQLLK----------------------------------------YRNNTFPG…
>XP_018709086.1_mRNA_capping_enzyme
--------------------------------------------------------------------------------------------------------------------------------------------------------------------------------------------------------------------------------------------------------------------------------------------------------------------------------------MGDGPIA------SIAEPGIKADGQLL-----------------HNMRHEVAHLL---------GRSHIGFPG…
>XP_018146957.1_mRNA_capping_enzyme_alpha_subunit_[Pochonia_chlamydosporia_170]
--------------------------------------------------------------------------------------------------------------------------------------------------------------------------------------------------------------------------------------------------------------------------------------------------------------------------------ME---QPTEGPIP------SIAEPGVKASGPLL-----------------YTMRKEVAELL---------GRHQTGFPG…
>XP_040657173.1_mRNA_capping_enzyme_alpha_subunit_[Drechmeria_coniospora]
--------------------------------------------------------------------------------------------------------------------------------------------------------------------------------------------------------------------------------------------------------------------------------------------------------------------------------ME---QPADGQIA------SIAVPGVKAEGQLL-----------------YTMRKEVAELL---------DRHQTSFPG…
>XP_046112523.1_putative_mRNA_capping_enzyme_alpha_subunit_[Ilyonectria_robusta]
---------------------------------------------------------------------------------------------------------------------------------------------------------------------------------------------------------------------------------------------------------------------------------------------------------------------------------M---EGPDGPIA------SIAEPGVKAEGQLL-----------------YSMRKEVAELL---------GRHQTSFPG…
>XP_021883219.1_mRNA_capping_enzyme
----------------------------------------------------------------------------------------------------------------------------------------------------------------------------------------------------------------------------------------------------------------------------------MPADSVIPDI-PGV--------------------------------------PVDPRME------NMLRESICQVVG----------------------------------------VHGTRFIG…
>XP_006667851.1_mRNA_capping_enzyme_alpha_subunit
--------------------------------------------------------------------------------------------------------------------------------------------------------------------------------------------------------------------------------------------------------------------------------------------------------------------------------------MEDGPIA------SAAEPGIKAESQLL-----------------YTMRNEVAHLL---------GRSQVGFPG…
>XP_008089064.1_mRNA_capping_enzyme_[Colletotrichum_graminicola_M1.001]
--------------------------------------------------------------------------------------------------------------------------------------------------------------------------------------------------------------------------------------------------------------------------------------------MEG--------------------------------VQG---PPPEGPIA------SIAEPGIKADGQLL-----------------FDLRREVAALL---------HRNQTSFPG…
>XP_051425692.1_mRNA-capping_enzyme_subunit_alpha_[Radiomyces_spectabilis]
-----------------------------------------------------------------------------------------------------------------------------------------------------------------------------------------------------------------------------------------------------------------------------------MNHSIVPNI-PGI--------------------------------------PVTD--D------TWLREKVASLLH----------------------------------------MKKYRFPG…
>XP_024750743.1_mRNA_capping_enzyme
--------------------------------------------------------------------------------------------------------------------------------------------------------------------------------------------------------------------------------------------------------------------------------------------------------------------------------ME---PKPDGPIE------SIDEPGIKAEGALV-----------------HTMRREVADLL---------GRQQTSFPG…
>XP_040790062.1_mRNA-capping_enzyme_subunit_alpha_[Cucurbitaria_berberidis_CBS_394.84]
-------------------------------------------------------------------------------------------------------------------------------------------------------------------------------------------------------------------------------------------------------------------------------MPGTTVSHAPPQI-PGF-----------------LI-------------------S--SYDA------QPLKEVVATLLE----------------------------------------RDNLRFPG…
>XP_038744970.1_mRNA_capping_enzyme_alpha_[Colletotrichum_karsti]
--------------------------------------------------------------------------------------------------------------------------------------------------------------------------------------------------------------------------------------------------------------------------------------------MDG--------------------------------AQG---PPPEGPIA------SIAEPGIRAEGPLL-----------------FDLRREVANLL---------HRNQTSFPG…
>XP_051431379.1_mRNA_capping_enzyme
----------------------------------------------------------------------------------------------------------------------------------------------------------------------------------------------------------------------------------------------------------------------------------------------------------------------------------------------------------MISIS----------------------------------------IKSCRFPG…
>XP_031886496.1_mRNA-capping_enzyme_subunit_alpha_[Colletotrichum_fructicola]
--------------------------------------------------------------------------------------------------------------------------------------------------------------------------------------------------------------------------------------------------------------------------------------------MDG--------------------------------V-Q---PPPEGPIA------SIAEPGIKAEGQLL-----------------FDLRREVANLL---------HRNQTSFPG…
>XP_009653441.1_mRNA-capping_enzyme_subunit_alpha_[Verticillium_dahliae_VdLs.17]
----------------------------------------------------------------------------------------------------------------------------------------------------------------------------------------------------------------------------------------------------------------------------------------MDGPAPN--------------------------------EHT---PPVDGPIK------AIAEPGIKAPRDFA-----------------LQLRRDVAELL---------QRNQIGFPG…
>XP_053040287.1_mRNA-capping_enzyme_subunit_alpha_[Colletotrichum_chrysophilum]
--------------------------------------------------------------------------------------------------------------------------------------------------------------------------------------------------------------------------------------------------------------------------------------------MDG--------------------------------V-Q---PPPEGPIA------SIAEPGIKAEGQLL-----------------FDLRREVANLL---------HRNQTSFPG…
>XP_045265377.1_mRNA-capping_enzyme_subunit_alpha_[Colletotrichum_gloeosporioides]
--------------------------------------------------------------------------------------------------------------------------------------------------------------------------------------------------------------------------------------------------------------------------------------------MDG--------------------------------V-Q---PPPEGPIA------SIAEPGIKAEGQLL-----------------FDLRREVANLL---------HRNQTSFPG…
>XP_036502119.1_mRNA-capping_enzyme_subunit_alpha_[Colletotrichum_siamense]
--------------------------------------------------------------------------------------------------------------------------------------------------------------------------------------------------------------------------------------------------------------------------------------------MDG--------------------------------V-Q---PPPEGPIA------SIAEPGIKAEGQLL-----------------FDLRREVANLL---------HRNQTSFPG…
>XP_049129076.1_mRNA-capping_enzyme_subunit_alpha_[Colletotrichum_spaethianum]
--------------------------------------------------------------------------------------------------------------------------------------------------------------------------------------------------------------------------------------------------------------------------------------------MDG--------------------------------VQG---PPPEGPIA------SIAEPGIKADGQLL-----------------FDLRREVAALL---------HRNQTSFPG…
>XP_037185252.1_mRNA-capping_enzyme_subunit_alpha_[Colletotrichum_aenigma]
--------------------------------------------------------------------------------------------------------------------------------------------------------------------------------------------------------------------------------------------------------------------------------------------MDG--------------------------------V-Q---PPPEGPIA------SIAEPGIKAEGQLL-----------------FDLRREVANLL---------HRNQTSFPG…
>XP_007301060.1_mRNA_capping_enzyme_[Stereum_hirsutum_FP-91666_SS1]
------------------------------------------------------------------------------------------------------------------------------------------------------------------------------------------------------------------------------------------------------------------------------------MSSVPLEL-PGS-----------------VI-------------------PRGSEID------AWLKGLVAGLCG----------------------------------------LEHDRFPG…
>XP_046375457.1_mRNA-capping_enzyme-like_[Haliotis_rufescens]
---------MSQRRWELPPRWLHCPRKGQPV---------------AGKFLPFKTPLDSKYDDQIPDENIGLLIDLTNTTRFYDNKEVDGQDCKYLKLQCKGRSETPTVEQTQAFLEVCHRFLTQKPLEIIGVHCTHGFNRTGFMM---VAYLVEKMSWSVEAAVRAF--AQARPPGIYKQDYLN--------ELFERYGDKEDTPPAPPLPDW-----CLEYDDSVDDDG-----------------------------------N---SMNNQSE---------ASKQNGSSKRKREFN-------------------------KKD----------AKFMEGVSGVLQ-----VSVQP-------RLSQIQQCVQRMC---------DWSGNGFPG…
>XP_041360929.1_mRNA-capping_enzyme-like_[Gigantopelta_aegis]
-------MAKNYNPQQIPPRWLECPRKGQLL---------------AGKFLPFKTPLDSRYREQIPDENVGLLVDLTNTTRFYNSREVDNHDCKYVKLQCKGRSETPSEEQTQMFIDLCERFLQQKPLDVVGIHCTHGFNRTGFLL---VAYLVEKQSWSLEAAVRAF--AQCRPPGIYKQDYLN--------ELFSRYGDKEDTPAAPPLPAW-----CIESDDSVDDDG-----------------------------------N---AVTDE-----------PSRDGPFKKRRSEMI-------------------------KKD----------AKFMDGITSVFQ-----LTIQP-------RLSQIQQMVQSMC---------DWKGSGFPG…
>XP_025092113.1_mRNA-capping_enzyme-like_[Pomacea_canaliculata]
---------MNNNHLLIPPRWLHCPRKGSAI---------------QEKFFPFKTPLDGRYDDQIPEESRGLLIDLTNTKRFYNSKDVEKYECRYVKLQCKGRSETPTVEQTQAFVNLCERFIHQKPLEVIGVHCTHGFNRTGFLI---VSYLVEKQSCSVEAAVRLF--AAARPPGIYKQDYLD--------ELFRRYGDPEETPGAPPLPQW-----CTESDDTVDDDG-----------------------------------H---SFNGGANSADVNDDSRSSGNSEKSKKKREFV-------------------------KRN----------AKFADGVTGVSQ-----VLAQP-------TLSQVQEKSQTMC---------GWKGSGFPG…
>XP_046548823.1_mRNA-capping_enzyme-like_[Haliotis_rubra]
---------MSQRRWELPPRWLHCPRKGQPI---------------AGKFLPLKTPLDSKYDDQIPDENVGLLIDLTNTTRFYDNKEVDAQDCKYLKLQCKGRSETPTVEQTQAFLEVCHRFLSQKPLEIIGVHCTHGFNRTGFML---VAYLVEKMSWSVEAAVRAF--AQARPPGIYKQDYLN--------ELFERYGDKEDTPSAPPLPDW-----CLEYDDSVDDDG-----------------------------------N---SMNNQSE---------TSRQNGSGKRRREFN-------------------------KKD----------AKFMEGVSGVLH-----VTMQP-------RLSQIQQNVQRMC---------DWSSNGFPG…
>XP_052235215.1_mRNA-capping_enzyme-like_[Dreissena_polymorpha]
------MGKTKRPDQGPPPRWLHCPRKGQMI---------------VDTFVPFKTPLDSKYDEDVPEESRGLLVDLTNTTRFYESSEVEKLGCKYVKMQCRGHGETPSKEQTIEFIQLCARFKNQKPLEMIGVHCTHGFNRTGFLI---IAYIVERMDWSVDAAVQLY--AQARPPGIYKQDYLQ--------ELFHRYGDIEDTPPAPVLPEW-----CNETEEGVDDDG-----------------------------------N---LIEADGS----------DQNGQRKRFKAEVV-------------------------KKN----------AKFVDGVTGVKQ-----VTDQP-------RLGSVQRKVQEMC---------GWKGSGFPG…
>XP_052763075.1_mRNA-capping_enzyme-like_[Mya_arenaria]
------MGKNKRSDLGPPPRWLHCPRKGQII---------------VDIFVPFKTPLDGRYDDDVPEECRGLVVDLTNTTRFYDKLEVEKRDCRYVKMQCRGHGETPSKEQTQAFIELVARFHSQKPLEMIGIHCTHGFNRTGFLI---VAYIVEQLSWSVDAAVQLY--AQARSPGIYKQDYLQ--------ELFHRYGDVDDTPAAPILPEW-----CNESEEGVDDDG-----------------------------------N---AIEEDGT----------DQAGARKRFKKEVV-------------------------KKN----------AKFVDGVTGVKQ-----VGDQP-------RLGSIQQKVQDMC---------DWKGSGFPG…
>XP_033726960.1_mRNA-capping_enzyme-like_isoform_X1_[Pecten_maximus]
---------MSKKFGGPPPRWVNCPRKGTLI---------------HSKFLPFKTMLDDKYDEQIPEYSRGLLIDLTNTNRFYNKDEIENHDCKYVKLQCRGHGETPASEQVDAFNNLCHHFISQKPLEIIGVHCTHGFNRTGFLI---SAYLVEKLSWSIEAAVATF--AQARPPGIYKQDYLE--------ELFTRYGEKEDTPPAPILPDW-----CDESDDQDDN-G-----------------------------------N---AINGENS---------A-QGGGFKGRRREFV-------------------------KKD----------AKFMEGVKGVSQ-----LRLQP-------KLAEVQRRCQVMC---------GWNSSGFPG…
>XP_050415572.1_mRNA-capping_enzyme-like_[Patella_vulgata]
-------MSRKEKWELIPPRWLNCPRKGQII---------------EDTFIPFKTPLSEKYSDQIPDECIGLFIDLTNTTRFYDSNLVEKLECKYVKLCCKGRAETPTKEQTEAFVNLCARFKQQKPLELIGVHCTHGFNRTGFLI---VAFLVERFDWSVEAAVRVF--AETRPPGIYKQEYLD--------ELFGRYGDIDDTPAAPAMPSW-----CSEADDSVDDDG-----------------------------------N---DMGTDGN---------AGKGKRNGNFRKEFV-------------------------KKD----------AKFMEGISGVSI-----VSGQP-------RLSQLQRKCQEMS---------GWKKNGFPG…
>XP_011419835.2_mRNA-capping_enzyme_[Crassostrea_gigas]
-----MSMSNRDKKLGPPPRWVNCPRKGHLV---------------QGKFLPLKTPLDDRYNDMIPEFSVGLLIDLTNTTRFYNSKEVEKYDCRYVKMQCRGHGETPSMDQTQAFIQMCARFINQKPLEVIGVHCTHGFNRTGFLI---ISYLVEQFSWELQAAIQCF--ARARPPGIYKQDYLQ--------ELYRRYDEVENTIPAPPLPDW-----CDEEET--VD-D-----------------------------------D---GQSITQA-----------NGRPNK-IKKEFH-------------------------KKD----------AKFMEGVKGVSQ-----LKLQP-------KLSEVQKKVQAMC---------EWKKSGFPG…
>XP_052685351.1_mRNA-capping_enzyme-like_[Crassostrea_angulata]
-----MSMSNRDKKLGPPPRWVNCPRKGHLV---------------QGKFLPLKTPLDDRYNDMIPEFSVGLLIDLTNTTRFYNSKEVEKYDCRYVKMQCRGHGETPSMDQTQAFIQMCARFINQKPLEVIGVHCTHGFNRTGFLI---ISYLVEQFSWELQAAIQCF--ARARPPGIYKQDYLQ--------ELYRRYDEVENTNPAPPLPDW-----CDEEET--VD-D-----------------------------------D---GQSITQA-----------NGRPNK-IKKEFH-------------------------KKD----------AKFMEGVKGVSQ-----LKLQP-------KLSEVQKKVQAMC---------EWKKSGFPG…
>XP_033726963.1_mRNA-capping_enzyme-like_isoform_X2_[Pecten_maximus]
-------------MGQ-----LSPERNTYTL---------------YTKFLPFKTMLDDKYDEQIPEYSRGLLIDLTNTNRFYNKDEIENHDCKYVKLQCRGHGETPASEQVDAFNNLCHHFISQKPLEIIGVHCTHGFNRTGFLI---SAYLVEKLSWSIEAAVATF--AQARPPGIYKQDYLE--------ELFTRYGEKEDTPPAPILPDW-----CDESDDQDDN-G-----------------------------------N---AINGENS---------A-QGGGFKGRRREFV-------------------------KKD----------AKFMEGVKGVSQ-----LRLQP-------KLAEVQRRCQVMC---------GWNSSGFPG…
>XP_021341506.1_mRNA-capping_enzyme-like_[Mizuhopecten_yessoensis]
-------MNRNKKFGGPPPRWVNCPRKGMLI---------------QGKFLPFKTMLDSKYDDEIPEYSQGLLIDLTNTTRFYDKEVIETHDCKYIKLQCRGHGETPASEQVDAFNNLCHHFICQKPLEIIGVHCTHGFNRTGFLI---SAYLVEKLSWSIEAAIHTF--SQSRPPGIYKQDYLE--------ELFTRYGEKEDTPPAPALPDW-----CDESEEQDDD-G-----------------------------------N---AINGEKS---------ADQGGGYKGRRREFV-------------------------KKD----------AKFMEGVNGVSQ-----LRIQP-------KLAEVQRRCQLMC---------GWNSTGFPG…
>XP_048728174.1_mRNA-capping_enzyme-like_[Ostrea_edulis]
--------MSKDRKLGPPPRWVNCPRKGQLV---------------QGKFLPLKTLLDDRYNDMIPEFSVGLLIDLTNTTRFYNSKEVEKYDCRYVKLQCRGHGETPSVDQTQTFIQMCARFINQKPLEVIGVHCTHGFNRTGFLI---ISYLVEQLSWGVEAAIQCF--AKARPPGIYKQDYLQ--------ELFLRYDEVENTLPAPPLPDW-----CDEEET--VD-D-----------------------------------N---GRSLTQS-----------NGEPPKHRKQEFY-------------------------KKD----------AKFMLGVKGVSQ-----LKLQP-------KLSEVQRKVQSMC---------EWQKSGFPG…
>XP_052096907.1_mRNA-capping_enzyme-like_isoform_X1_[Mytilus_californianus]
------MSYKNKKKLGPPPRWIDCPRKGQLI---------------DKKFLPFKTPLDKRYEDQIPEYSCGLLIDLTNTNRFYNKDEVEKFECKYVKLQCRGHGESPDVDQTSTFIDICSRFISQKPLEIIGVHCTHGFNRTGFLI---SSYLVEKNDWSVDAAVQTY--ATQRPPGIYKQDYLK--------ELFSRYGDVDDTPPAPPLPAW-----CNETESQNVD-D-----------------------------------D---GLEISKS---------SNYSGPKRGPKREFV-------------------------KKD----------AKFVEGVMGVSQ-----LKLQP-------RLAEVQRKVQELC---------AWKSNGFPG…
>XP_053382775.1_mRNA-capping_enzyme-like_[Mercenaria_mercenaria]
------MGKTKASQLGPPPRWLDCPRKGQII---------------IEKFLPFKTPLDSRYDDDVPEECRGLLVDLTNTTRFYDSKVVEEKGCRYVKMQCRGHGETPSREQTEAFIQLCARFINQKPLEIIGVHCTHGFNRTGFLI---ISYIIEQLDWSVEAAVQLY--AQARPPGIYKQDYLQ--------ELFLRYGDIDDTPAAPPLPGW-----CDESEDGIDDDG-----------------------------------N---MIAEDGS----------DQNGKRKRFKKEVV-------------------------KKN----------AKFVDGVTSVKQ-----VTEQP-------RLGNVQRKAQEMC---------EWKGSGFPG…
>XP_029649861.1_mRNA-capping_enzyme_[Octopus_sinensis]
---------MTNQEIKLPPRWLRCPRRGKPI---------------VGKFLPFKTPLDSRYNGLVADEFKGMWIDLTNTDRFYESSSIEKEDCKYLKLKCRGHGEAPSEDQTKVFIEMASKYFTSHPTDVIGVHCTHGFNRTGFLI---VAYLVEKESWSVDAAIQEF--AKCRPPGIYKQHYIN--------DLFHRYGDKEDIISAPILPDW-----CQEFDDSVKDND-----------------------------------D---IEEANGDPSHG--TQASMPTSAPGRHKKEFF-------------------------KKN----------AQFMEGVRGVYA-----VEDQS-------LLSSIQRKCQDMC---------GWKFSGFPG…
>XP_014784120.1_mRNA-capping_enzyme_[Octopus_bimaculoides]
---------MTNQEVKLPPRWLRCPRRGKPV---------------VGKFLPFKTPLDSRYNGLVADEFKGMWIDLTNTDRFYESSSIEKEDCKYLKLKCRGHGEAPSEDQTKVFIEMAAKYFTTHPTDVIGVHCTHGFNRTGFLI---VAYLVEKESWSVDAAIQEF--AKCRSPGIYKQHYIN--------DLCQRYGDKDMIISAPMLPEW-----CQEYDDSVKDND-----------------------------------D---IEEANGDPSHG--TQASMPTSAPGRHKKEFF-------------------------KKN----------AQFMEGVRGVYP-----VEDQS-------LLSSIQRKCQDMC---------GWKFSGFPG…
>XP_033726965.1_mRNA-capping_enzyme-like_isoform_X3_[Pecten_maximus]
------------------------------------------------------------------------------------MINSSGGKCLYVKLQCRGHGETPASEQVDAFNNLCHHFISQKPLEIIGVHCTHGFNRTGFLI---SAYLVEKLSWSIEAAVATF--AQARPPGIYKQDYLE--------ELFTRYGEKEDTPPAPILPDW-----CDESDDQDDN-G-----------------------------------N---AINGENS---------A-QGGGFKGRRREFV-------------------------KKD----------AKFMEGVKGVSQ-----LRLQP-------KLAEVQRRCQVMC---------GWNSSGFPG…
>XP_052096909.1_mRNA-capping_enzyme-like_isoform_X2_[Mytilus_californianus]
------MSYKNKKKLGPPPRWIDCPRKGQLI---------------DKKFLPFKTPLDKRYEDQIPEYSCGLLIDLTNTNRFYNKDEVEKFECKYVKLQCRGHGESPDVDQTSTFIDICSRFISQKPLEIIGVHCTHGFNRTGFLI---SSYLVEKNDWSVDAAVQTY--ATQRPPGIYKQDYLK--------ELFSRYGDVDDTPPAPPLPAW-----CNETESQNVD-D-----------------------------------D---GLEISKS---------SNYSGPKRGPKREFV-------------------------KKD----------AKFVEGVMGVSQ-----LKLQP-------RLAEVQRKVQELC---------AWKSNGFPG…
>XP_052096920.1_mRNA-capping_enzyme-like_isoform_X7_[Mytilus_californianus]
------MSYKNKKKLGPPPRWIDCPRKGQLI---------------DKKFLPFKTPLDKRYEDQIPEYSCGLLIDLTNTNRFYNKDEVEKFECKYVKLQCRGHGESPDVDQTSTFIDICSRFISQKPLEIIGVHCTHGFNRTGFLI---SSYLVEKNDWSVDAAVQTY--ATQRPPGIYKQDYLK--------ELFSRYGDVDDTPPAPPLPAW-----CNETESQNVD-D-----------------------------------D---GLEISKS---------SNYSGPKRGPKREFV-------------------------KKD----------AKFVEGVMGVSQ-----LKLQP-------RLAEVQRKVQELC---------AWKRRENNV…
>XP_052223931.1_mRNA-capping_enzyme-like_[Dreissena_polymorpha]
MSII-TIGKTKRQGLGPPPDWLQCPWNGKTI---------------ENTFVPFKTPLGSKYDKDVKQEYRGVLVDLTNTTRYYDSSDVVKLGCNYFKIQCTGNK-NPTVDQTNAFIQLCARFKDKKPQEMIAVHCTHGFHRTGFLI---IAYLVEKKQKRFE---------------------------------------------------------------------------------------------------------------------------------------------------------------------------------------------------------------------------------------------…
>XP_052773369.1_mRNA-capping_enzyme-like_[Mya_arenaria]
------MPKI-------PDRWENYSN--------------MGKVIPDTRFITFKVPLSEHLNRGQPEEMWGLIIDLTFTTRYYQPQEFVNKGVQYEKIFVPGHI-IPAKKIIKKFFTAVDNFLEKKDH-LIGVHCTHGVNRTGYIV---CRYMIERLGIAPEKALEAY--ATESYLENYGEGN-------------DDDND--NDD---EEEEVPKQHN--SKTKHVGNHRNNSDKKGPGSSSNHPHPHRGAQDSRGHRSRPYQ---HKNNTRGHMNSYNNPGHQ-G---------------------------------------DPW--------------GSGASGWGQPMDSRQ-GYGYQ------GDQN-------SWHGNQNNQQNVQHRGQG…
>187_Parapoxvirus_red_deer
MSSPDTGPVPGPSLDEMLVALAAKAA---SVDRGP--AEDEVHHEVELVLVN-----PPLSTLAVALRLA------------------------------------SE---TESFILFTVTALAK----------EEGKLRARMPLSRVVGLDVKNVQL------VNA-----IDSIVW----------------ERKALVEETEL----R--AECLLR-HSTERRHLFVDFKKY----M---------SAIRVELVNRVRVRS-----REVQADFKFKYFLGSGAQS-------------K-SSLLHALNHPKMRPSPTLEFEVVPS-E----AAVDEAAVLAELRAMAKAL-F--MAPAE-------------------------------AVFLEP…
>178_Deerpox_virus_W-848-83
----MDDKIFDKSLNDYINELIGVYE---SIPKPK--SLDDINHEVEIVFIQ-----PPLITLNNVLNIS------------------------------------SK---QESYILFSLTNK-E----------DRVKIRSYLPMSKVYGLDLKNIQL------VDS-----IDNIIW----------------EKKTLITEHI-----V-DKHCMVR-YSTEEKHIFLDYRKY----I---------SAIRLELVNLIQLKI-----KNILIDFKIKYFLGSGAQA-------------K-SSLLHVLNHPKSKPNVSLEFEIISE-N-D--YKIDKDIIFNEISTLFRNI-F--MGNPK-------------------------------NIFMTP…
>181_Goatpox_virus_Pellor
----MDERDLENSLSDYIDKIVEIYD---EIPNPT--LSNDVNHEVELVFIQ-----PPIITLSNVYNIS------------------------------------SV---TESYILFTVTNK-E----------ECIKIRTKVPMSKIHGLDLKNLQL------VDL-----IDDIIW----------------EKKTLIKEKK-----I-DKHCIIR-YSSEERHVFLDYKRY----T---------SSIKLELVNLVQTKV-----KNIVVDFKIKYFLGSGAQA-------------K-SSLLHVLNHPKSKPTPTLEFEIITR---E--KKNSRDILLNELHILFKNI-F--MADPK-------------------------------NVFLPT…
>046_Brazilian_cedratvirus_IHUMI
-------MLS-------NDLL-------LRVRRD--LAQY-PDAEVEFRFGTFGR---------------------------------------------------------------------------------DGSYVGGISR---RTYDRFLKSLSRAPFEDEE--SEV----QDKPEQVS---------WISKDRL--YSY---QSDDYPFRLS-ISREKQLPE---VK-------SY--------TLLRRKHRRSFFI---YSGNFRVDLTRVEEVRD-------------------------T----VRTSFEVELEVLSPSFADE------QLR-NVFTLLVTTL----L-DTNF------------------IYTQTANILNIVNKVLGG…
>170_Adoxophyes_honmai_entomopoxvirus_L
MSID-INDII--------SKYIKFYE---NVK---FDTSKNVNNEVELTYIN-----PDLMLLSN-------------I---------------FTDNNE------SKK---KTYLEYNLKFIN-----------KNSKLRQIHKY---STFEIANSYF------LDKLTN-N-----W--ENK---------TVL-----SEEKI---DINKQHILLR-HNIE--YQDDE----VKLP-L--LNDLL-DKINVIFVSHVYIIINSI----IRVEFKIKSNIGPLSSN-------------KH------IDTYRKNISYYLEIEVLPQAKVDSKI------LYENLIKAFEYV-YKSKNISNISILKTK---------------------------EIP…
>154_Emiliania_huxleyi_virus_208
---------------------------------------------------------------------------------------------------------------------------------------------------------------------------------------------------------------------------------------------------MLSDC-KTVIYHIDMRYNDIL---YTSGEILHLSSYPVPND-HGK-----------------LV-------------------IDED-KK------TFLQHRLTQL---------------------------------------TGSTSKNGFPI…
>028_Emiliania_huxleyi_virus_86
---------------------------------------------------------------------------------------------------------------------------------------------------------------------------------------------------------------------------------------------------MLSDC-KTVLYNIDMRYNDIL---YTGSEILHLSSYPVPND-HGK-----------------LV-------------------IDED-KK------TFLQHRLTQL---------------------------------------TGSTSKNGFPI…
>186_NY_014_poxvirus
---MDDK-LLSSSIASYIECLATHAS---ELEQKS--TAYEVNNELELVFTN-----PPLITLTNVVNIS------------------------------------TA---QESFIRFTVTNK-E-----------GTKIRTKIPLSKVHGLDIKNSQL------VDL-----VENIVW----------------EKKTLIKETK-----L-HKEAVLR-LSTEERHIFLDYKKY----G---------SSIKLELVNLIQSRT-----KNFVIDFKLKYFLGSGAQA-------------K-CSLLHSINHPKSKPNISLEFEFISR-D-N--EKVPYDELLSELNTISRNI-F--MASPE-------------------------------NVFLSP…
>169_Turkeypox_virus
----MDKYISRKPLSFYFEELVNMFM---ESVNNA-EIDDSKHHEIELILFK-----PPIITLTNLYYIA------------------------------------SS---MESYIEFTMLPINK----------PNTKFRNRMSLSKIHGLDVKNNQL------VEN-----IDNIIW----------------EQKTLIKKKDI----ADNSSCVIR-YSIEEKTLFVDYKKY----N---------SSIKLELVNLIRTRL-----RNIVIDFKMKYFLGSGAQS-------------ASSSLLCALNHPKNKPSLILEFEIMIQ---D--KTVTRNMLLDELCMVANAL-F--LSEPR-------------------------------HVRLCP…
>190_Rabbit_fibroma_virus
----MDD-SKKKRGTDYIEELILLYE---DVPNPV--QTDDMNHEVELTFIQ-----PPVITLSTLLPFA------------------------------------TS---QESYILFTVTNK-G------------VKIRNRINLSKIHGLDLKNIQL------VDS-----IDNIIW----------------EKKTLVKEHK-----I-DSVALVK-YSTEEKYIFLDYKKY----L---------SAIKLELVNVVQVKV-----KHVTVDFKFKYFLGSGAQA-------------K-SSLLHVLNHPKSKPNPSLEFEIITT---D--EKIDSASLRKELIALFKLV-F--MASPS-------------------------------NIILDV…
>134_Megavirus_lba
MVT--KRN-IDIIQNIIGDDNISRID------NMINYFKKNKNIEFEISFRKIN--------YTDYIRIS------EH----------------YVNLS--NDI--N-H---TVSLDISMIYS------------DGNVYRVSL-----LNDEKINNFL------SKY--SK------LKYLDIIKYDSDENTEIMLKNRGNADRL---VVEDINMIAK-TTEEIPITKSR-----TLPE-----LSGREKLLYRYKDRYSFTLDND----VRIDITDVKETPNI------------------------WELSKKNSNYEIEMEFTNNKKINL------DLVLDKIYD-----IVSVVQNTDNPISNSEGKQIISEYQKLLGVKSS--------NHLDS…
>171_Choristoneura_biennis_entomopoxvirus
MSID-ITDII--------NKYLQFYD---KVN---LDNNPNINNEVELTYIN-----PDLMLLSN-------------I---------------FTDNNE------SKK---RTYLEYNLRFTN-----------KKSKLRQRHKY---PTFEIANSYF------LDNLTN-N-----W--EKK---------TII-----YEEKI---DINKNHILLR-HNTE--YQDND----IELP-L--LKDIL-DKINVIFVSQVYIIINNI----IRVEFKIKSNIGPLASN-------------KH------METYRKNISYYMEIEILSNIKLDNTT------LRDNLIKAFEYI-YKSKNISNLSLVTIK---------------------------NSP…
>027_Heterosigma_akashiwo_virus_01_isolate_HaV53
--------------------------------------------------------------------------------------------------------------------------------------------------------------------------------------------------------------------------------------------------------------------------------------------------------------------------------------MAHQ----------------QTAFTLR-------------------QIEDNAITDTYNNLINVGNNPGMIFYG…
>202_Yaba_monkey_tumor_virus
----MDDNNLKLSLSDYINKLICVFK---TIKYPL--PTEDVNNEVELVFIR-----PPLITLGNVLNIS------------------------------------SV---QESFIMFTVGNK-E----------KKEKIRTNVPLSKVHGLDIKNVQL------VES-----VNNIIW----------------EKKTLLSEYK-----V-NDNCLIR-HSIEEKHVFLDYKKY----I---------SSIKLELVNLIQAKI-----KNVKVDFKLKYFLGSGAQA-------------K-SSLLHVLNHPRSKPSPSLEFEIVNT---D--ININENELFNELHALFRSI-F--MNLPE-------------------------------NVFLVP…
>143_Paramecium_bursaria_chlorella_virus_MT325
-------------------------------------------------------------------------------------------------------------------------------------------------------------------------------------------------------------------------------------------------------------MISTERSS----------IVVNGTTIKLHKV-TG---------------------------------------KASVDVI------AEMKR--LSMDD----------------------------------------HPRNRLPG…
>044_Cedratvirus_lausannensis
-------MLG-------NDLL-------LRIHRD--LVQY-PDAEVEFRFGTFNR---------------------------------------------------------------------------------EGRYAGGISR---RAYDRFLRSFPRAPFEDEE--SEV----QDKPEKTT---------WISKERI--YSY---HSEEYPFHLS-ISREKELPE---IK-------SY--------TLLRRKHRRSFFI-----SNFRIDLTRVEEITN-------------------------T----VRTSFEVELEVLSASFVDK------ELM-VALTLVLGIL----L-DTKY------------------VYTQTANILNIVNRILGG…
>157_Emiliania_huxleyi_virus_99B1
---------------------------------------------------------------------------------------------------------------------------------------------------------------------------------------------------------------------------------------------------MLSDC-KTVIHHIDMRYNDIL---YTGGEILHLSSYPIPND-HGK-----------------LV-------------------IDED-KK------TFLQHRLTQL---------------------------------------TGSTSKNGFPI…
>024_Ostreococcus_lucimarinus_virus_OlV1
---------------------------------------------------------------------------------------------------------------------------------------------------------------------------------------------------------------------------------------------------------------------------------------------------------------------------------------MSSPLH------KHVVEFIHRVWG----------------------------------------SK-DYFPG…
>033_Bathycoccus_sp_RCC1105_virus_BpV1
----------------------------------------------------------------------------------------------------------------------------------------------------------------------------------------------------------------------------------------------------------------------------------------MTRV-SV---------------------------------------KSGDPLY------KYAISFMESKWG----------------------------------------TKKGIFPG…
>011_Tupanvirus_soda_lake
MANK-IKE-QNIFDDVLTDEQYTNID------TMIKDFKKSKDMELEVSFRNIS--------YASYMRIS------EH----------------LANIVDENDI--S-A---QDSLDISIMLA------------DNNTYRVSI-----LDVGEIEKFI------QRF--SR------SRPDEIQKYKPSDDIEIMYKDRGSANRL---YIDDFGTVFK-LTRETPITKEN-----SKPD-----LNGNEKMLYRYKSRYSFNINEN----VRIDITNVQESTNL------------------------WNLPRRHSNYEIEIEVVNK-NIKI------ETLLSEVES-----VLKIIQDSDIPIGKKEASEVIQKYQTLLNVKG---------SHIDS…
>167_Penguinpox_virus
----MDKYISKKPLSCYFEELVDTFI---SVVNDIDKVNESKHHEVELILFK-----PPIITLTNLYNMA------------------------------------TA---TESYIEFTMLPVDK----------PNTKFRNRIPLSKIHGLDVKNNQL------VES-----LDGFIW----------------EEKSLLLKKDI----SDNSSAVIR-HSVEEKTLFVDYKRR----N---------ASIKLELVSLVRAKL-----RNIVIDFKMKYFLGSGAQS-------------ASSSLLCALNHPKNKPSLYIEFEIMTQ---D--KNISKKKLLEELNMSASAL-F--LSQPK-------------------------------YIRLCP…
>026_Acanthocystis_turfacea_Chlorella_virus_1
--------------------------------------------------------------------------------------------------------------------------------------------------------------------------------MSFDPV----------------------RG-----------------------------LNLM--FF------SLITNMQTQKSN----------VFVNGKVLSLHQL-TG---------------------------------------QSAHDAL------VEMKR--LSLDD----------------------------------------HKKFRLPG…
>159_Ostreococcus_lucimarinus_virus_2
---------------------------------------------------------------------------------------------------------------------------------------------------------------------------------------------------------------------------------------------------------------------------------------------------------------------------------------MSSPIH------KHVVNFIHHVWG----------------------------------------SK-DYFPG…
>138_Moumouvirus_goulette
MAT--KNK-SDNIRNIIGLDNVSRVE------EMINNFKKNRDMEFEISVRKIN--------YSNYIRIS------EY----------------FVNTT--TDI--Q-Q---ITSLDISIILE------------DGNTYRISF-----LDEAMINDFL------SKY--SN------MKYGDIIRYNPSENIEIIYKNRGSADRL---SIDDLNLVIK-LTEELSLS-NT-----TKPK-----LSGREKIFYRYKNRYSFTIDNT----TRVDITDVKETPNI------------------------WELSRKPSNYEIELEFTNNK-INS------NQVFDKIFD-----LLKVVQNTEIPIGIRESKQVINDYQNLLNLRSS--------NHLDS…
>175_Camelpox_virus
---MDANVVSSSTIATYIDALAKNAS---ELKQGS--TAYEINNELELVFIK-----PPLITLTNVVNIS------------------------------------TI---QESFIRFTVTNK-E-----------GVKIRTKIPLSKVHGLDVKNVQL------VDA-----IDNIVW----------------EKKSLVTENR-----L-HKECLLR-LSTEERHIFLDYKKY----G---------SSIRLELVNLIQAKT-----KNFTIDFKLKYFLGSGAQS-------------K-SSLLHAINHPKSRPNTSLEIEFTPR-D-N--ETVPYDELIKELTTLSRHI-F--MASPE-------------------------------NVILSP…
>035_Pandoravirus_macleodensis
----------------------------------------------------------------------MCVRTLREKTERGRG---------SH-----------------------------------------ENYRGGIDV---CVHLLIATTMKRKSILL-ARLMGKRHQSP---------------------------S---PPPPPA-TKS-LEDDTRHLS---SSQPLEPTKPLCLPA----SVPLSRAPKT----------AAVEVTLVRPPIT-PSA-----------------YP-------------------MPDGARA------DAAERGFYAAWGLS-----------------ARR---------------SEQPLHRRNPG…
>016_Organic_Lake_phycodnavirus_2
------------------MSILESLN---LFN---KSVRSQSKLELEFRFHTIH---Q----KSVFENI------YNSL---------------LENGFERD----FE----KHLLKICFSNHKD-----NCETDSVENIRSEI-----LGLSNIQGFC------NTNTMSEDTTHIKKT---------------------RMSST---TNKEYGFKTV-LCKEIPCSEYE----INHLES----RFKKTPKTFRLMNRLSLRHKDM--PGLVVDMSIVKMKMNVS----------------N------SGIFEASEQYEIEIELEEHDKPIEDM----DLLSNHLKKTIKYI-LCGKYDTNFPISDLLKQNVLTEYKNLFSQSKY--------ANFIG…
>009_Bodo_saltans_virus_strain_NG1
---------KSNIQSKIGNDNVKQIE---DLF---K--KINKDSEFEFIFFSKK---DKHLTFEKYRTL------VKFI---------------SKRASSDSKIKLVKN---EQTLDISFSP------------EIEKVYRCTL-----IGKDAINTYM------KKLSIANN--HVIFRNLIK-LSKKDDKIEILKKEKKSDQTI---DIDDLYMRAR-LSSETKISDEE----YKKLIA--IDETQMDNIIFRYKERTSLYVYQNDKDYIRIDLTITKMDKKY------------------------NKLNNAISNYELELETMCE-----KP---KNEILEKMYNEIEVI-FKVVQQSNFIITKSEANSVIENYKNLLAVPKQ----N--ERSLYG…
>081_Molluscum_contagiosum_virus
SRARTEEREPGPALEPVH-----GPA---PAPAAD--TTSDVHHEVELIFVR-----PPLVTLSHLLGIA------------------------------------TR---QESYVLFSLTSLER----------EGVKLRTRLPLARVHGLDMKNNQL------VEA-----IDSILW----------------EKKTRVAQRDF----P-EAHCLLR-HSTEEQYVFLDFRNF----N---------SAIRLELVNHVQARV-----RNIVVDFKLKYFLGSGAQT-------------R-NSLLAVLNYPKFRPSVTLEFEVLLR-D---PAAFSPRELLRELLVLGNLL-F--MAPAE-------------------------------HVFLMP…
>147_Emiliania_huxleyi_virus_156
---------------------------------------------------------------------------------------------------------------------------------------------------------------------------------------------------------------------------------------------------MMSDC-KVVHHMIKMRYNDIL---YTGGEILHLSSYPVPSD-HGK-----------------LV-------------------TEED-KK------IFLINRLIQL---------------------------------------TGSTSKNGFPI…
>019_Hokovirus_HKV1
---------IKNFENIIADDTNNMIK---KLL---L--SVGKNDEFEFIFFNNKNNSNANLDLEMFFNI------LEIL---------------KYRSNYEK--LELIV---TKTLDVSINI-------------DNSTFRASI-----SDLNNINKYI------TQFSNHKN--HVIFKYFVELYKKNKSEINLIKKVKDMADII---EIPEFDIRLK-KSKENKVSHDE----INMLSS--IDETKRDDVTYRFKERISLVIVNNDNERIIIDLTKIKMSKQI------------------------FNLESRTPKYELELELMTKK-----G---TEKQLVVLYSEITKL-LKII-NGPCIITNTEKNEVLDNYKKMLDIDNK----I--LKSLYM…
>204_Yoka_poxvirus
---MDDK-LLTSSIARYIEDLAKHST---ELKNQS--ATYDVNNELELIFTN-----PPLITLTNVFNIS------------------------------------TL---QESFIRFTVTNK-D-----------GVKIRTKIPLSKVHGLDIKNSQL------VDV-----IENIVW----------------EKKTLINEIV-----Y-NKEVILR-LSTEEKYIFLDYKKY----G---------SSIKLELVNLIQSRT-----KNFIIDFKIKYFLGSGAQS-------------K-CSLLHSINHPKSKPNMSLEIEFISM-D-N--KNVQYDKLLNELTTISRNI-F--MASPE-------------------------------NVYLSP…
>160_Ostreococcus_lucimarinus_virus_7
---------------------------------------------------------------------------------------------------------------------------------------------------------------------------------------------------------------------------------------------------------------------------------------------------------------------------------------MSSPLH------KHVVEFIHRVWG----------------------------------------SK-DYFPG…
>105_Orange-spotted_grouper_iridovirus
-------MLP-------PHAWVSCPAQGTEICGFITP----GKTFLDGRYDTYIAAE-AHY-RPPLPDMYSAVIDLTNTTRYYNGRA---LGACYHKIRCKGHNQCPSPRAVKAFIDTV------ASG-LVYVHCTYGFNRTGYLI---CCYLVECRKMSVHDA---IRLFA----GMYKADY-----------------I--KTL--------------------C-----VKYLHVPSNSW-VPH------TASGPKAT----------RAVLRC----------------------------IS-------------------VEDPVLA------AEIVRVVATT---------------------------------------VGYPYTDQFAG…
>079_Nile_crocodilepox_virus
-----MENKLGEPLSAMLDELVDYFE---SAFREN-RFDAARHNEVELILLN-----PPLSAVSVLHTIA------------------------------------TV---EESYVQYVLKAK-------------DAKIRNRLSVKDVHGLDVKNYQL------VER-----LDDANW----------------ERKAPVWEKSF-------PGATIK-HSTEESHPFTDYRNY----S---------GNIKLEFVNLVRARA-----KHLIVDAKFKYFIGNGSQN-------------Y-NSLLYALNDPAAKPGVTLEFEIDVSREHLEREGFSFAELRASLYTVCQAL-F--LAPAD-------------------------------SVFLVQ…
>002_Megavirus_chiliensis
MVT--KRN-IDIIQNIIGDDNISRID------NMINYFKKNKNIEFEISFRKIN--------YTDYIRIS------EH----------------YVNLS--NDI--N-H---TVSLDISMIYS------------DGNVYRVSL-----LNDEKINNFL------SKY--SK------LKYLEIIKYDSDENTEIMLKNRGNADRL---VVEDINMIAK-TTEEIPITKSR-----TLPE-----LSGREKLLYRYKDRYSFTLDND----VRIDITDVKETPNI------------------------WELSKKNSNYEIEMEFTNNKKINL------DLVLDKIYD-----IVSVVQNTDNPISNSEGKQIISEYQKLLGVKSS--------NHLDS…
>084_Squirrelpox_virus
-----MDATPEHPLSEFLGELARAAA---EVAAEP--AAVDVHHELELVFIR-----PPLAALGAIVGLA------------------------------------TE---QTSYVLFTVS--SR----------DGVKLRVKLPMSRVHGLDAKNVQL------VDA-----VDDIIW----------------EKKTLVSQREL----A-GGACLLR-HSTEERHIFVDFKKF----G---------SSIKLELVNLIRISA-----RNIVTDFKFKYFLGSGTQA-------------K-SSLLHALNHPKSRPNATLEFEVLRR-D---ADAT-AEQLAEELTTVARAI-F--MAHPD-------------------------------NVFLVP…
>188_Pseudocowpox_virus
--------MDAPSLDCMLAALAAKAA---AVDRGA--PEDEVHHEVELVLVN-----PPLSTLAATLRLA------------------------------------SE---TESFILFTVTALAK----------EEGKLRARVPMSRVVGLDVKNVQL------VNA-----IDSIVW----------------ERKALVEETAL----Q--EGCLLR-HSTERRHLFVDYKKY----L---------SAIRVELVNRVRVRS-----KEVVADFKFKYFLGSGAQA-------------K-SSLLHALNHPKVRPAATLEFEVVPA-G----EAVDEAAVLAELRAVAKAL-F--MAPTD-------------------------------AVFLTP…
>131_Yasminevirus
---G-SEQI----LSYVPDEGRKQIL---ELF---K--RAGPGMEFEFIFFSKK---AHQMNKEKYVLL------LKYM---------------RSMAKAKK-IQVTQP---ERTLDFGYTASSAGEGADSQGSSDGLVYRVSC-----AGSENINRVL------NRLSDIQNKNYLIYKFLLYTLRNTKDYLTFMAKSRGAKDTI---DIDDLNMRAR-LSKEEDLTEKIKTMKLDKLIA--TRKLLEKRIFFRLKERTSLLIEDEDNHFIRIDLTDTKTTKDL------------------------RKISDVSSNYELEIEYGTTSD--KAV---KKEHLDKMYVISEGL-LKFIQQSPFIIGNSMSDKVVQYYKELSNIDA-----N--TQYLVG…
>078_Melanoplus_sanguinipes_entomopoxvirus
MEFN-INSII--------DKFWQFYS---THN-----PVDNVHNEIELTYLF-----DNLLLLSN-------------I---------------ASY-TE------TKK---KLQLEYIIKYVD-----------KSIKLRQRHEY---PNFEITNTYM------IQKLTN-Q-----WTIKKL---------INK-----IEENI------GNKFIIA-HNTEEDNIKNN----MIIP-P--KKLIM-SNVTIHILSSIYFIINGN----VRVEFKLKGTLGAADNN-------------KY------VLTYKQFTSYYIEIEILNKL--SKDE------FYRDITNAFRYI-YSINNLNNFALSTKN---------------------------ISP…
>203_Yaba-like_disease_virus
NNTTMDDDNLKLSLLDYIKKLICVFK---TIKNPL--PTEDVNNEVELIFIQ-----PPLITLGNLLNIS------------------------------------SV---QESFIMFTVGNK-G----------KKVKIRTKVPLSKVHGLDIKNIQL------VDS-----VDNIIW----------------EKKTLVYEDV-----I-NDYCLIR-HSTEEKHVFLDYKKY----I---------SSIKLELVNLIQTRI-----KHIQVDFKLKYFLGSGAQA-------------K-SSLLHVLNHPKSKPTPSLEFEIVNT---D--IKIDENELLNEMYTLFRSI-F--MNLPE-------------------------------NVFLVP…
>168_Pigeonpox_virus
----MDKYISKKPLSCYFEELVDTFI---SVVNNIDKVNESKHHEVELILFK-----PPIITLTNLYNIA------------------------------------TA---TESYIEFTMLPVDK----------PNTKFRNRIPLSKIHGLDVKNNQL------VES-----LDGFIW----------------EEKSLLLKKDI----SDNSSAVIR-HSVEEKTLFVDYKRR----N---------ASIKLELVSLVRAKL-----RNIVIDFKMKYFLGSGAQS-------------ASSSLLCALNHPKNKPSLYIEFEIMTQ---D--KNISKKKLLEELNMSASAL-F--LSQPK-------------------------------YIRLCP…
>126_Marseillevirus_Shangai_isolate_1
-------------MSQ-LSEWFGSNE----VAQ--FLTKHDKNIEVELSFGRWERTGKPGVTKAEFYNL------FDSL----------------DRISKKS----P-----------------------------ELFQRQDV-----HTIEEVGRRAQR-GNIRRIKD--------V---------QTGQISFLSKDRN--KIW---DERRWGLRLA-MSVEEELFEVP----------------NFHPSGFREKKRTRFVFVGNGFKGLTVDMTKVV-----------------------------RSSFREGVVYEVEIEKDSSIPKTP------DSMVNSVKRVLEMM-SQASCQTNEIISVEEKEQALFLFNKLVGSRGY------------G…
>038_Pandoravirus_inopinatum
---------------------------------------------------------------------------------------------------------------------------------------------------------------------------------------------------------------------------------------------------AV-I------APS-PAAA----------TAPKVCLVRPPVV-PGA-----------------AP-------------------LPDGPRA------DAAERGFYAAWGLA-----------------PRRRDRDDNNN-----GVKRQPLHRRNPG…
>137_Moumouvirus_australiensis
MVT--KNK-SENIRDIIDSDDISRVE------EMVNNFRKNRNAEFEISVRKIN--------YSNYIRIS------EY----------------YVNNS--SDI--Q-Q---VTSLDVSIVLE------------DGNTYRISF-----LNENLINDFL------SKY--SN------MKYGDIVKYNSGDDIEIIYKNRGSADRL---SIEDLNLVIK-LTEEVPVS-NS-----NKPK-----LSGREKILYRYKNRYSFTIDDI----SRVDITDVKETSNI------------------------WELSKKISNYEIELEFTNKK-INS------NQVFEKIFD-----LLKIVQNTEIPIGIRESKQVLTDYQNLLGIKTS--------NHLDS…
>043_Cedratvirus_Zaza_IHUMI
-------MLG-------NDLL-------LRIHRD--LVQY-PDAEVEFRFGTFNR---------------------------------------------------------------------------------EGRYVGGISR---RAYDRFLRSFPRAPFEDEE--SEV----QDKPEKTT---------WISKERI--YSY---KSEEYPFHLS-ISREKELPE---IK-------SY--------TLLRRKHRRSFFI-----SNFRIDLTRVEEITN-------------------------T----VRTSFEVELEVLSASFVDK------ELM-VALTLVAGIL----L-DTKY------------------VYTQTANILNIVNRILGG…
>082_Myxoma_virus
-----MD-ESKKRGTDYIEELIRVYE---DVPNPV--QTDDINHEVELTFIH-----PPIIALSTLIHVA------------------------------------TS---QESYILFTVTNK-G------------VKIRNRINLSKIHGLDLKNIQL------VDS-----IDNIIW----------------EKKTLVKEHK-----V-DPAAVVK-YSTEEKYIFLDYKKY----L---------SSIKLELVNVVQAKV-----KHVTVDFKFKYFLGSGAQA-------------K-SSLLHVLNHPKSKPNPSLEFEIVTT---D--EKIDSVSLRKELVALFKLV-F--MTSPD-------------------------------NIILDG…
>041_Mollivirus_sibericum_isolate_P1084-T
---------------------MSLPLQNLA-----AQ----SSRRLT------------GS-RRPRDDIIETVSALHERSDRED-------------------------------------------------------NREPVNP---AKRRRV--SCDDDDGLVPSVVVS-EKSNVFADAS-----------------I--RSG---PSSSSSTYVS-VPADPIRRL---LEQLDVP--PQNLPTA-ETRLSCSARRLSNFV----TPSAEVEGFDGRTHPP-GRF-----------------LV-------------------KPRSPLC------RAVWDVMRKAWGLR-------------------------------------QSDNQYNPC…
>062_Daphnia_iridovirus_1
---------------------------------------------------------------------------------------------------------------------------------------------------------------------------------------------------------------------------------------------------------------------------------------------------------------------------------------------------------------------------------------------------------------…
>021_Indivirus_ILV1
---E-DVRITGSFKDQLNATSIKNIE---NLY---N--KIDVGSEFELIFFR-----NERMGLENFLKM------LEYL---------------TYKSTAKK--LKLVN---SISLDVSYTK------------AKGETYRITI-----TGIEAINRYI------KMLHVRKN--HVIFSVLIG-LLETDQSLSIIKKTKETENIL---DIDDFDIRVR-LSSETKISKKE----LDELKE--INEKAMNDIVFRYKQRISIRLEDNNDFNFGIDLTNVKMSNYI------------------------NRLESSSSSYELEMDLTSKK---SKI---DKKYLETIFNETNTM-LKIIQQSNYIISRSLQTEVLSNYAKLLDVKQD----N--MISLAA…
>150_Emiliania_huxleyi_virus_201
---------------------------------------------------------------------------------------------------------------------------------------------------------------------------------------------------------------------------------------------------MLSDC-KTVIYHIDMRYNDIL---YTSGEILHLSSYPVPND-HGK-----------------LV-------------------IDED-KK------TFLQHRLTQL---------------------------------------TGSTSKNGFPI…
>179_Ectromelia_virus
---MDANIVSSSTIATYIDALAKNAS---ELEQRS--TAYEINNELELVFIK-----PPLITLTNVVNIS------------------------------------TI---QESFIRFTVTNK-E-----------GVKIRTKIPLSKVHGLDVKNVQL------VDA-----IDNIVW----------------EKKSLVTENR-----L-HKECLLR-LSTEERHIFLDYKKY----G---------SSIRLELVNLIQAKT-----KNFTIDFKLKYFLGSGAQS-------------K-SSLLHAINHPKSRPNTSLEIEFTPR-D-N--ETVPYDELIKELTTLSRHI-F--MASPE-------------------------------NVILSP…
>031_Micromonas_pusilla_virus_SP1
-------------------------------------------------------------------------------------------------------------------------------------------------------------------------------------------------------------------------------------------------------------------------------------------M-SI---------------------------------------DNDSPLY------KYVVNYIHTCWK----------------------------------------SK-DYFPG…
>127_Kurlavirus
------------MSQQ-LSEWFGSNE----VSQ--FLTKHEKNIEVELSFGRWVKTDRPGVTKSEFYNL------FDSL----------------DQIAKKS----P-----------------------------ELFRREDI-----HTLEESAKTVQRGANVRRIKN--------L---------STGEVSFLMKERS--KIW---DERSWGLRFA-LSREEELGVVP----------------NFKASGFREKQRTRFVFVGEAFKGLTVDMTKVV-----------------------------KSSFRDGVVFEVEVEKDSSVPKTA------AAMTNSVKRILEMM-SKSSCQTNEIISSKEKEIALEMFGKLMGSKRY------------G…
>144_Paramecium_bursaria_Chlorella_virus_NY2A
------------------------------------------------------------------------------------------------------------------------------------------------------------------------------------------------------------------------------------------------------------MSISTEHAT----------LSLNGLQLQLHKV-TG---------------------------------------DSRDEII------RTMKD--LAMDD----------------------------------------HKFPRLPG…
>177_Cowpox_virus
---MDANVVSSSTIATYIDALAKNAS---ELEQGS--TAYEINNELELVFIK-----PPLITLTNVVNIS------------------------------------TI---QESFIRFTVTNK-E-----------GVKIRTKIPLSKVHGLDVKNVQL------VDA-----IDNIVW----------------EKKSLVTENR-----L-HKECLLR-LSTEERHIFLDYKKY----G---------SSIRLELVNLIQAKT-----KNFTIDFKLKYFLGSGAQS-------------K-SSLLHAINHPKSRPNTSLEIEFTPR-D-N--EKVPYDELIKELTTLSRHI-F--MASPE-------------------------------NVILSP…
>067_Scale_drop_disease_virus
---------------------------------------------------------------------------------------------------------------------------------------------------------------------------------------------------------------------------------------------------------------------------------------------------------------------------------------------------------------------------------------------------------------…
>192_Sea_otter_poxvirus
----MAKQYIDTPISCYMEELISSLY---ELPPYD--HKNDTHHELELVFIK-----PPLVTLANIYNIA------------------------------------TL---TDSYIQLTATMLTK----------EGVKIRTRIPLSNIHGLDIKNTQL------IDN-----LTNIIW----------------EKKSVILQKEF----A-KGMCILR-HSIEERHVFSDFKNY----S---------SSIKLEMVNRIRVNI-----RNIMAEYKIKYFIGSGSQA-------------K-SSLLHALNHPKSKPNMTMEIEILST-E-S--YRPRRDEISDELSKLMRLI-F--MGQPN-------------------------------NVFLYS…
>091_Abalone_asfarvirus
-------------------MSTSPFT---DFMK--HAKSKPDEIELELRYGFLSSDIYQQV---------------------------------FERLSKAIKQNIKEI-----SIYALDQMG-------------------------------------NSVNRRQTIFDP-----VTFQKHVI---------YIKKTRLC-PPFALRKNT----KIH-LSREEKISE--FQVS--------------DSALIRFRRRQAFA----LNPKWRVDLTASLKIPISKFNQQLAKDTKEKLLF--------EVPSGGQYLYDLELEFLGDITT-----IKFDDITQAVQL-----LDNII-GKNVL-DVNLYAQFFQQTVSLLVDNQFRF-RSQLGFKHLL…
>201_Volepox_virus
---MDAKVISLSTIATYIEALAKNAS---ELEQNS--TAYEVNNELELVFIK-----PPLITLTNVVNIS------------------------------------TI---QESFIRFTVTNK-E-----------GVKIRTKIPLSKVHGIDVKNVQL------VDA-----IDNIVW----------------EKKTLVTETR-----L-HKECLLR-LSTEERHIFLDYKKY----G---------SSIKLELVNLIQAKT-----KNFTIDFKLKYFLGSGAQS-------------K-SSLLHAINHPKSKPNTSLEIEFTPR-E-D--EKDPYDDLIKELTTVIRHI-F--MASPE-------------------------------NVILFP…
>130_Insectomime_virus
------------MSQQ-LSDWFGSNE----VSQ--FLTKHDKNIEVELSFGKWRKTERSGVTKGEFYNL------FESL----------------DQISKKS----P-----------------------------ELFRREDI-----HTLEETMRSAQR-ANIRRIKN--------L---------STGEVSFLLKERN--KVW---DERNWGLRFA-LSREEELGVVP----------------NFKATGFREKQRSRFVFIGEAFKGLTVDMTKVV-----------------------------RSSFRDGVTFEVEIEKDSSVPKTA------AAMTNSVKRVLEMM-SKSSCQTNEIISSKEKETVLEMFGLLMGSKRY------------G…
>036_Pandoravirus_neocaledonia
--------------------------------------------------------------------------------------------------------------------------------------------------------------------------------------------------------------------------------------------------------------------------------------MRPPIT-PGA-----------------YP-------------------MPDGARA------DAAERGFYAAWGLN-----------------ARR---------------SEQPLHRRNPG…
>162_Ostreococcus_mediterraneus_virus_1
---------------------------------------------------------------------------------------------------------------------------------------------------------------------------------------------------------------------------------------------------------------------------------------------------------------------------------------MSSPLH------EHVVKFIHHVWG----------------------------------------SK-DYFPG…
>075_Amsacta_moorei_entomopoxvirus
MSID-VSDII--------NDCIKFYS---NIN---FDSNPNVNNEIEFTYIN-----PDLRILSN-------------I---------------YTDNNE------SKK---KTYLEYVLKFAN-----------KKSKLRQKYKY---PTFEIANSYF------LDKLTN-N-----W--ERK---------TII-----SEDKI---NINKNYILLR-HNTE--YQDND----IELP-L--LNDIL-DKINVLFVSQLYIIINDL----IKVEFKIKSNIGPLSSN-------------KH------IETYRKNITYYLEIEVLSKTKLDNNV------LYDNLVKSFEYI-YKSKNISNISLVTIK---------------------------NKP…
>037_Pandoravirus_quercus
--------------------------------------------------------------------------------------------------------------------------------------------------------------MKRKSALL-ARFAAKRTPLVYAPTE-----------------A--PPL---QPQQPP-QPS-TSPEATPAS---TRQAK----PSAV-A------ASSAAAGA----------TAPKVCLVRPPVV-PGA-----------------AP-------------------LPDGPRA------DAAERGFYAAWGLG-----------------PRRRDHDEN-N-----SARRQPLHRRNPG…
>083_Vaccinia_virus
---MDANVVSSSTIATYIDALAKNAS---ELEQRS--TAYEINNELELVFIK-----PPLITLTNVVNIS------------------------------------TI---QESFIRFTVTNK-E-----------GVKIRTKIPLSKVHGLDVKNVQL------VDA-----IDNIVW----------------EKKSLVTENR-----L-HKECLLR-LSTEERHIFLDYKKY----G---------SSIRLELVNLIQAKT-----KNFTIDFKLKYFLGSGAQS-------------K-SSLLHAINHPKSRPNTSLEIEFTPR-D-N--ETVPYDELIKELTTLSRHI-F--MASPE-------------------------------NVILSP…
>032_Micromonas_sp_RCC1109_virus_MpV1
---------------------------------------------------------------------------------------------------------------------------------------------------------------------------------------------------------------------------------------------------------------------------------------------------------------------------------------MSNPLH------KYVIDFIHARWG----------------------------------------SK-DYFPG…
>172_Choristoneura_rosaceana_entomopoxvirus_L
MSID-ITDII--------NKYVQFYD---KVN---LDNNPNINNEVELTYIN-----PDLMLLSN-------------I---------------FTDNNE------SKK---RTYLEYNLRFTN-----------KKSKLRQRHKY---PTFEIANSYF------LDNLTN-N-----W--EKK---------TII-----YEEKI---DINKNHILLR-HNTE--YQDND----IELP-L--LKDIL-DKINVIFVSQVYIIINNI----IRVEFKIKSNIGPLASN-------------KH------METYRKNISYYMEIEILSNIKLDNTT------LRDNLIKAFEYI-YKSKNILNLSLVTIK---------------------------NSP…
>176_Cotia_virus_SPAn232
KYIMEEDNIFDTSVYKYINELIKVYK---NIKPHS--PTDDIYDEVEAVIIN-----PPLITLTNVFNIS------------------------------------TK---IESYMLFTVTNK-E----------DGFKIRSRLNMSNIYGLDIKNVQL------IDS-----IDNIIW----------------EKKKLITEEK-----V-DENCIIR-HSTEEKHIFLDFKKY----N---------SSIKIEFVNLIQSKI-----KNILVDFKLKYFLGSGAQG-------------K-SSLLHVLNYPKCKPNMSLEFEILHK---D--KPINETDLYNELVTIYRNI-F--MGYPK-------------------------------NIFLKR…
>004_Acanthamoeba_polyphaga_mimivirus
MGTK-LKK-SNNDITIFSENEYNEIV------EMLRDYSNGDNLEFEVSFKNIN--------YPNFMRIT------EH----------------YINITPENKI--E-S---NNYLDISLIFP------------DKNVYRVSL-----FNQEQIGEFI------TKF--SK------ASSNDISRYDPSDDIEIVYKNRGSGKLI---GIDNWAITIK-STEEIPLVAGKSK--ISKPK-----ITGSERIMYRYKTRYSFTINKN----SRIDITDVKSSPII------------------------WKLMTVPSNYELELELINK--IDI------NTLESELLN-----VFMIIQDTKIPISKAESDTVVEEYRNLLNVRQT--------NNLDS…
>010_Aureococcus_anophagefferens_virus_isolate_BtV-01
----------------M-DNLIDNKT---LK-----SIQSNTNSKL-----------IINTNLTEFNRV------ISNC---------------E-----------------KKILNENFKKVKF-----ICFEITFDKYFIRI-----LGNQYIKRFN------NDNNFSNLPESV----LEVKKY------NVI--DNGKIDT-----LNNIGFKNE-SYTTVSINDTG----LQK-------AYESSVKKFRYSYYDSYMFND-----LIINCIRFKPGEGK------------------------PTFEKNKTNYEINITTNNSIDK------------EDLEFTINFI-LNESVRF-YRKTLEDLEKVKVEYKKLKYNRL--------------…
>025_Paramecium_bursaria_Chlorella_virus_1
---------------------------------------------------------------------------------------------------------------------------------------------------------------------------------------------------------------------------------------------MV--PP------NTGKNITTERAV----------LTLNGLQIKLHKV-VG---------------------------------------ESRDDIV------AKMKD--LAMDD----------------------------------------HKFPRLPG…
>049_Brazilian_marseillevirus
-------------MSQ-LSEWFGSNE----VSQ--FLTKQDANIEVELSFGRWRKTDRPGVTKAEFYNL------FESL----------------DQISKKS----P-----------------------------ELFRREDV-----HTLEETMKSAQR-ANIRRIKN--------L---------STGEVSFLMKDRS--KVW---DERNWGLRFA-ISREEELGVVP----------------NFKAYGFREKQRTRFVFVGEAFKGLTVDMTKVV-----------------------------RSSFRDGVAFEVEVEKDSSVPKTA------AAMTNSVKRIFEMM-SKSSCQTNEIISMKEKETALEMFDRLMGSKRY------------G…
>155_Emiliania_huxleyi_virus_84
---------------------------------------------------------------------------------------------------------------------------------------------------------------------------------------------------------------------------------------------------MLSDC-KTVIYNIDMRYNDIL---YTGGEILHLSSYPVPND-HGK-----------------LV-------------------IDED-KK------TFLQHRLTQL---------------------------------------TGSTSKNGFPI…
>012_Tupanvirus_deep_ocean
MANK-IKE-HNIFDDILTDEQYTKID------TMIKDFKKSNDMELEVSFRNIS--------YASYMRIS------EH----------------LVNIVNENDI--S-A---QDSLDISIILV------------DNNTYRVSI-----LDVDKIENFI------QRF--SR------SRPDEIQKHKSSDDVELMFKDRGSANRL---YIDDFGTVFK-LTRETPVTKEN-----SKPN-----VTGNEKMLYRYKSRYSFNMNEN----VRIDITDVQESTNL------------------------WNLPRRHSNYEIEIEVVNK-NIKI------ETLLAEVES-----VLKIIQDSDIPVGKKEANEVIQKYQSLLNVKG---------SHIDS…
>013_Niemeyer_virus
MGTK-LKK-SNNDITIFSENEYNEIV------EMLRDYSNGDNLEFEVSFKNIN--------YPNFMRIT------EH----------------YINITPENKI--E-S---NNYLDISLIFP------------DKNVYRVSL-----FNQEQIGEFI------TKF--SK------ASSNDISRYDPSDDIEIVYKNRGSGKLI---GIDNWAITIK-STEEIPLVAGKSK--ISKPK-----ITGSERIMYRYKTRYSFTINKN----SRIDITDVKSSPII------------------------WKLMTVPSNYELELELINK--IDI------NTLESELLN-----VFMIIQDTKIPISKAESDTVVEEYRNLLNVRQT--------NNLDS…
>125_Cannes_8_virus
-------------MSQ-LSEWFGSNE----VAQ--FLTKHDKNIEVELSFGRWERTGKPGVTKAEFYNL------FDSL----------------DRISKKS----P-----------------------------ELFQRQDV-----HTIEEVGRRAQR-GNIRRIKD--------V---------QTGQISFLSKDRN--KIW---DERRWGLRLA-MSVEEELFEVP----------------NFHPSGFREKKRTRFVFVGNGFKGLIVDMTKVV-----------------------------RSSFREGVVYEVEIEKDSSIPKTP------DSMVNSVKRVLEMM-SQASCQTNEIISVEEKEQALFLFNKLVGSRGY------------G…
>023_Ostreococcus_tauri_virus_OtV5
---------------------------------------------------------------------------------------------------------------------------------------------------------------------------------------------------------------------------------------------------------------------------------------------------------------------------------------MSSPLH------EHVVKFIHHVWG----------------------------------------SK-DYFPG…
>183_Monkeypox_virus_Zaire-96-I-16
---MDANIVSSSTIATYIDALAKNAS---ELEQRS--TAYEINNELELVFIK-----PPLITLTNVVNIS------------------------------------TI---QESFIRFTVTNK-E-----------GIKIRTKIPLSKVHGLDVKNVQL------VDA-----IDNIVW----------------EKKSLVTENR-----L-HKECLLR-LSTEERHIFLDYKKY----G---------SSIRLELVNLIQAKT-----KNFTIDFKLKYFLGSGAQS-------------K-SSLLHAINHPKSRPNTSLEIEFTPR-D-N--ETVPYDELIKELTTLSRHI-F--MASPE-------------------------------NVILSP…
>185_Myxoma_virus
-----MD-ESKKRGTDYIEELIRVYE---DVPNPV--QTDDINHEVELTFIH-----PPIIALSTLIHVA------------------------------------TS---QESYILFTVTNK-G------------VKIRNRINLSKIHGLDLKNIQL------VDS-----IDNIIW----------------EKKTLVKEHK-----V-DPAAVVK-YSTEEKYIFLDYKKY----L---------SSIKLELVNVVQAKV-----KHVTVDFKFKYFLGSGAQA-------------K-SSLLHVLNHPKSKPNPSLEFEIVTT---D--EKIDSVSLRKELVALFKLV-F--MTSPD-------------------------------NIILDG…
>146_Emiliania_huxleyi_virus_145
---------------------------------------------------------------------------------------------------------------------------------------------------------------------------------------------------------------------------------------------------MLSDC-KTVLYNIDMRYNDIL---YTGSEILHLSSYPVPND-HGK-----------------LV-------------------IDED-KK------TFLQHRLTQL---------------------------------------TGSTSKNGFPI…
>158_Micromonas_pusilla_virus_12T
-------------------------------------------------------------------------------------------------------------------------------------------------------------------------------------------------------------------------------------------------------------------------------------------------------------------------------------------MN------DYVKKFILDTWG----------------------------------------VK-DRFPG…
>050_Lausannevirus
------------MSHQ-LSEWFGSNE----VSQ--FLTKHEKNIEVELSFGKWVKTDRPGVTKSEFYNL------FDSL----------------DQIAKKS----P-----------------------------ELFRREDI-----HTLEETTKTAQRGANVRRIKN--------I---------ATGEVSFLMKERS--KIW---DERNWGLRLA-LSREEELGVVP----------------NFKASGFREKQRTRFVFVGEAFKGLTVDMTKVV-----------------------------KSSFRDGVVFEVEVEKDSSVPKTA------AAMANSVKRIIEMM-SKSSCQTNEIISTKEKEIALEMFGRLMGSKRY------------G…
>184_Murmansk_poxvirus
---MDDK-LLSSSIAAYIECLATHAS---ELEQKS--TAYEVNNELELVFTN-----PPLITLTNVVNIS------------------------------------TA---QESFIRFTVTNK-E-----------GTKIRTKIPLSKVHGLDIKNSQL------VDL-----VENIVW----------------EKKTLIKETK-----L-HKEVVLR-LSTEERHIFLDYKKY----G---------SSIKLELVNLIQSRT-----KNFVIDFKLKYFLGSGAQA-------------K-CSLLHSINHPKSKPNISLEFEFISR-D-N--EKVPYDELLSELNTISRNI-F--MASPE-------------------------------NVFLSP…
>047_Orpheovirus_IHUMI-LCC2
-------MLA-------SNRP--------NIYNYIVSSNDLSTLEIEVRYGYYTN---------------------------------------------------------------------------------DGIFHPGVSR---STFHRLSKHFESSDIKKEITISTD--SQKVRQTENS---------SIQKVNL--NTF---NFPDFNYTVN-ISQESPS-L---SS-------DL--------IIIRNKTRHSYYL---HNNSIRLDLTEALSSFTQDGK-----------------LL--NHGLSDGITYEVEIELLDKSNTGL------DALEQSLVDITKLI----Q-D------------------SPLLYSNSIKLLRDLNMIFLK…
>156_Emiliania_huxleyi_virus_88
---------------------------------------------------------------------------------------------------------------------------------------------------------------------------------------------------------------------------------------------------MLSDC-KTVIYNIDMRYNDIL---YTGGEILHLSSYPVPND-HGK-----------------LV-------------------IDED-KK------TFLQHRLTQL---------------------------------------TGSTSKNGFPI…
>015_Organic_Lake_phycodnavirus_1
------------------MSVIESLK---KFN---ELVTSHQPLEIEFRLSTK----N----KSEFEHI------YNEL---------------LHYGFERS----AE----KHLLKASFNKTND----------MLDKVRCEV-----EGLSNIKALC------ETNVLPENTQHIKKE---------------------NLYRK----KNDYNMNLN-ISKEVPMNKTV----IDEIYS----KWKNTKKTFRLMTRLTLQHPNM--PGFIIDMSIVKMRHNAL----------------H------SGVFEEQELYEIELELNDHYKPIQDV----SKMSEHIKKTIKYI-LSGKDDTSFPISEKIKNDVLNEYKSLFTQSKY--------IPFIG…
>139_Mollivirus_sibericum
---------------------MSLPLQNLA-----AQ----SSRRLT------------GS-RRPRDDIIETVSALHERSDRED-------------------------------------------------------NREPVNP---AKRRRV--SCDDDDGLVPSVVVS-EKSNVFADAS-----------------I--RSG---PSSSSSTYVS-VPADPIRRL---LEQLDVP--PQNLPTA-ETRLSCSARRLSNFV----TPSAEVEGFDGRTHPP-GRF-----------------LV-------------------KPRSPLC------RAVWDVMRKAWGLR-------------------------------------QSDNQYNPC…
>039_Pandoravirus_salinus
-----------------------------------------------------------------------------------------------------------------------------------------------------------------------------PVP-----------------------------T---EASAPP-TSS-LSTTTPP------PAAK-----RAV-T------GASTGASS----------AAPRVCLVRPPVV-PSA-----------------AP-------------------LADGSRA------DAAERGFYAAWGMG-----------------PRRRDDCNGSNNSSNANVQRQPLHRRNPG…
>018_Klosneuvirus_KNV1
---D-TNQITGSFVDQLDKKVLKDIE---NLY---N--KIDKDVEFELMFFNYRQ-DKNKMGLENFLKI------LDYL---------------KYRSQKNK--LTLSQ---TVTLDITYTK------------QIGESYRITI-----NGIDAINRYI------KMLHTKKN--HVIFSVLIK-LLDQDSSLSLMKKTKDKENII---DINDFDIRVR-LSKETDVSKKE----IDELTK--IKPDEGQNIMFRYKQRASLEVESSKNSKISIDLTNIKMTSHM------------------------NYLEKALSVYELEIDCSSES---KDI---PKKYLDVIFSETNIL-LKILQQGNFIISKTLEQAVLDHYAALLNLNKS----E--MVSLDG…
>116_Turbot_reddish_body_iridovirus
---------------------------------------------MDGRYDTYIAVE-AHY-RPPLPDMYSAVIDLTNTTRYYNGRA---LGACYHKIRCKGHNQCPSPRAVKAFIDTV------APG-LVYVHCTYGFNRTGYLI---CCYLVECRKMSVHDA---IRLFA----GMYKADY-----------------I--NTL--------------------C-----VKYLHVPSNSW-VPH------TVSGPKAT----------RAVLRC----------------------------IS-------------------VEDPVLA------AEIVRVVATA---------------------------------------VGYPYTDQFAG…
>042_Pithovirus_sibericum_isolate_P1084-T
MSSD-FKIIP-------QGQI-------LQIVNA--FSSYQEEAEAEIRFGSFVR----------------------------------------------------------------------------------GSYQPGVSR---RTFDRVARIFSGLAPIRTV--QDPDRHSVFSSGEEE---------WTRKTPI--STF---TSELFPVRVS-TSREQKIDP---IS-------PY--------TIVRKKNRSSYYL---YSRQFRLDLTSVQTIQQ-------------------------RKRDGEQIRYEIELEVLTPQFSHD------SLQ-SACFLILNAL----L-NSEYV------PEEITRKSSLSLYTESRSVLSFVASVLGG…
>052_Tokyovirus_A1
-------------MSQ-LSEWFGSNE----VAQ--FLTKHDKNIEVELSFGRWERAGKSGVTKAEFYNL------FDSL----------------DRISKKS----P-----------------------------ELFQRQDV-----HTLEETGRRVQR-GNVRRIKD--------I---------GTGQVSFLSKDRN--KVW---DERKWGMRLA-MSVEEELFDSP----------------GFQPTGFREKKRSRFIFVGNGFKGLTVDMTKVV-----------------------------KSSFREGVVYEVEIEKDSSVSKTP------DAMVNSVKRVLEMM-SQASCQTNEIISMEEKEQALSLFNQLVGSKRH------------G…
>017_Namao_virus
-----------------------MVD---NLL---R--IGQKYDEFEFVIRDLK----ENINYKKYIRL------LKYL---------------SILAQKRN--LKTSV---QDSLDIHNNIVDL-----KPVSSRQDNYRISI-----YGMENIHKKL------HCNL-LNKKPHVIYRSLANELLSDSASMEIINKYKNIENFI---LVSEYNIKAR-LSHEKHLAAED----LKKILK---MPESLFKIGFRFKNRTSIVLKETPRYKLAIDLTAVRQHSHI------------------------SQMIQKFNQYELEIDLTFFDKLSEDE---IEPLKEEIFSELECL-LQVLQSSNHIMTVDEYQSTYESLKTLLYAAAQ---KNIIYKDLPI…
>109_Rock_bream_iridovirus
-------MLP-------PHAWVSCPAQGTEICGFITP----GKTFLDGRYDTYIAAE-AHY-RPPLPDMYSAVIDLTNTTRYYNGRA---LGACYHKIRCKGHNQCPSPRAVKAFIDTV------ASG-LVYVHCTYGFNRTGYLI---CCYLVECRKMSVHDA---IRLFA----GMYKADY-----------------I--KTL--------------------C-----VKYLHVPSNSW-VPH------TASGPKAT----------RAVLRC----------------------------IS-------------------VEDPVLA------AEIVRVVATT---------------------------------------VGYPYTDQFAG…
>048_Golden_Marseillevirus
INAKEFLFILKTVMSD-LSQWFESNE----VAP--FLVEQPDDVEVELSFGRWKKEERPGVTKAEFYNL------FEFF----------------SERSKIE----N-----------------------------PDFRREDF-----HTKEETMKVAGQRVNIRRITD--------L---------SSGKVSYQKKERN--KIW---DERTWGIRIA-SSRENDVGTIS----------------DFVPSGFREKQRTRFTYIPNVFKGLILDLTKVV-----------------------------KSSFRNGVVYEVEIEKMPSVKKSA------SAMKNVVHRILQLM-SKNSLRDAEVIPVKQKEEVLEAFARLMDSKRQ------------G…
>142_Paramecium_bursaria_Chlorella_virus_AR158
--------------------------------------------------------------------------------------------------------------------------------------------------------------------------------------------------------------------------------------------------M------PNKMSISTEPAT----------MTLNDQTMRLHKV-TG---------------------------------------ESRDEIL------RVMKD--LSLDD----------------------------------------HKVPRLPG…
>071_Faustovirus_strain_E12
MRRV-FNSAK-------KQQRCDSVE---QVCE--FYNADNKTNELELRFDKLNRELFVVL---------------------------------FDKLKPDGEITTT-------MRVS-----------------------------------------NADGMAREITFGG------GVKTGEM---------FVKK-QNI-CVFDVVD--VFSYKVA-VSSEDEIKD-KPKMD--------------TNASVRFKIRLSCDT---LIPDWRIDLTAVKVADLGKIA--QHTSTVVLQTFERMK-GA-EVAALATNSYELELEYIGKSAA------SKEKVLAAAEYAMELLSRNAI-SPAAA-TLGESVSDICRIAKLIHPA--NVICRTPSFKNLL…
>166_Fowlpox_virus
----MDKYISKTPLSCYFEELVDTFI---SVVNSINKVDESKHHEVELILFK-----PPIITLTNLYNMA------------------------------------TT---TESYIEFTMLPVDK----------PNTKFRNRIPLSKIHGLDVKNNQL------VES-----LDGFIW----------------EEKSLLLKKDI----SDNSSAIIK-YSIEEKTLFVDYKRR----N---------ASIKLELVSVVRAKL-----RNIVIDFKMKYFLGSGAQS-------------ASSSLLCALNHPKNKPSLYIEFEIMMQ---D--KNISKKKLLEELNMSASAL-F--LSHPK-------------------------------YIRLCP…
>108_Red_sea-bream_iridovirus
-------MLP-------PHAWVSCPAQGTEICGFITP----GKTFLDGRYDTYIAAE-AHY-RPPLPDMYSAVIDLTNTTRYYNGRA---LGACYHKIRCKGHNQCPSPRAVKAFIDTV------ASG-LVYVHCTYGFNRTGYLI---CCYLVECRKMSVHDA---IRLFA----GMYKADY-----------------I--KTL--------------------C-----VKYLHVPSNSW-VPH------TASGPKAT----------RAVLRC----------------------------IS-------------------VEDPVLA------AEIVRVVATA---------------------------------------VGYPYTDQFAG…
>110_Rock_bream_iridovirus_isolate_RBIV-C1
-------MLP-------PHAWVSCPAQGTEICGFITP----GKTFLDGRYDTYIAAE-AHY-RPPLPDMYSAVIDLTNTTRYYNGRA---LGACYHKIRCKGHNQCPSPRAVKAFIDTV------ASG-LVYVHCTYGFNRTGYLI---CCYLVECRKMSVHDA---IRLFA----GMYKADY-----------------I--KTL--------------------C-----VKYLHVPSNSW-VPH------TASGPKAT----------RAVLRC----------------------------IS-------------------VEDPVLA------AEIVRVVATT---------------------------------------VGYPYTDQFAG…
>161_Ostreococcus_lucimarinus_virus_OlV5
---------------------------------------------------------------------------------------------------------------------------------------------------------------------------------------------------------------------------------------------------------------------------------------------------------------------------------------MSSPIH------KHVVNFIHHVWG----------------------------------------SK-GYFPG…
>001_Mimivirus_terra2
MGTK-LKK-SNNDITIFSENEYNEIV------EMLRDYSNGDNLEFEVSFKNIN--------YPNFMRIT------EH----------------YINITPENKI--E-S---NNYLDISLIFP------------DKNVYRVSL-----FNQEQIGEFI------TKF--SK------ASSNDISRYDPSDDIEIVYKNRGSGKLI---GIDNWAITIK-STEEIPLVAGKSK--ISKPK-----ITGSERIMYRYKTRYSFTINKN----SRIDITDVKSSPII------------------------WKLMTVPSNYELELELINK--IDI------NTLESELLN-----VFMIIQDTKIPISKAESDTVVEEYRNLLNVRQT--------NNLDS…
>200_Variola_virus
---MDANVVSSSTIATYIDALAKNAS---ELEQGS--TAYEINNELELVFIK-----PPLITLTNVVNIS------------------------------------TI---QESFIRFTVTNK-E-----------GVKIRTKIPLSKVHGLDVKNVQL------VDA-----IDNIVW----------------EKKSLVTENR-----L-HKACLLR-LSTEERHIFLDYKKY----G---------SSIRLELVNLIQAKT-----KNFTIDFKLKYFLGSGAQS-------------K-SSLLHAINHPKSRPNTSLEIEFTPR-D-N--ETVPYDELIKELTTFSRHI-F--MASPE-------------------------------NVILSP…
>020_Catovirus_CTV1
---N-NTLINLLNKDKESKQNLERIY---ELY---N--QVDVGKEFEFMMFNFN---KRQLSLEKYISL------IKYL---------------TLKNKQKK--MPIIK---QNVMDIIFSP------------ESGTNYRISI-----EGIDKINHNI------EQLHGYKN--HVLFRTYIVKILEGNKDMYIMKKIKDKENLV---DLDDVNIRAR-LSQEIPPTKKE----LDELKE--LSHENEKKIIFRLKDRVSFFVLGNSKEFIRVDLTITKMSKHI------------------------KNINDVVPNYELEIEYGVNE---KVK---KSDAIDIMFKEAELL-LKVIQMSNYIVTNSREREVINEYAKIGGLDPE----K--IISLDG…
>085_Orf_virus
--------MDAPSLDCMLAALAAKAA---SVDRGA--PEDEVHHEVELVLVD-----PPLSTLAATLRLA------------------------------------SE---TESFILFTVTALAK----------EEGKLRARVPMSRVVGLDVKNVQL------VNA-----IDSIVW----------------ERKALVEETAL----Q--EGCLLR-HSTERRHLFVDYKKY----L---------SAIRVELVNRVRVRS-----KEVVVDFKFKYFLGSGAQA-------------K-SSLLHALNHPKVRPSPTLEFEVVPA-G----EAVDEAAVLTELRAVAKAL-F--MAPTD-------------------------------AVFLLP…
>008_Tetraselmis_virus_1
------MDIP---KRIF-DILVD-------RT---ENAMKDSQLELEARIVPNK---EKALNRVGFDRV------LRYL---------------SKTKSVYE----PEH----TVLDV-----------------TRGMFRVSL-----TDENRIAEQC------SMWNKRSLIQM--YESSQDSII------AVR--KEPVQKPI---DVSEYNILIS-LKRETNQQDPT----EALKYL----SSPNRPMTFRLKKRYSFVSSDG--SY-RIDCTAVKSASSTK-----------------------DDLASADEMFEIEVELLDGETVASKNPLSAETIAKGMLNTLSEI-LVVLRDTHTLITSTERSKVINEYSKLTSWRS-----------TQG…
>195_Skunkpox_virus
---MDAKVISSSTIATYIEALAKNAS---ELEQHP--TAYEINNELELVFIK-----PPLITLTNVVNIS------------------------------------TI---QESFIRFTVTNK-D-----------GVKIRTKIPLSKVHGLDVKNVQL------VDA-----IDNIVW----------------EKKTLVTETR-----L-HKECLLR-LSTEERHIFLDYKKY----G---------SSIKLELVNLIQAKT-----KNFTIDFKLKYFLGSGAQS-------------K-SSLLHAINHPKSKPNTTLEIEFTPR-E-D--EKVPYDELIKELITVIRHI-F--MAYPE-------------------------------NVILSP…
>197_Tanapox_virus
----MDDDSLKLSLLDYIKKLICVFK---TIKNPL--PTEDVNNEVELIFIQ-----PPLITLGNLLNIS------------------------------------SV---QESFIMFTVGNK-G----------KKVKIRTKVPLSKVHGLDIKNIQL------VDS-----VDNIIW----------------EKKTLVYEDV-----I-NDYCLIR-HSTEEKHVFLDYKKY----I---------SSIKLELVNLIQTRI-----KHIQVDFKLKYFLGSGAQA-------------K-SSLLHVLNHPKSKPTPSLEFEIVNT---D--IKIDENELLNELYTLFRSI-F--MNLPE-------------------------------NVFLVP…
>163_Ostreococcus_tauri_virus_1
---------------------------------------------------------------------------------------------------------------------------------------------------------------------------------------------------------------------------------------------------------------------------------------------------------------------------------------MSSPLH------EHVVKFIHHVWG----------------------------------------SK-DYFPG…
>193_Seal_parapoxvirus
--------MDAPNLDALLVALASKAA---SVDRGL--PDDEVHHEVELVLVS-----PPLSTLASALKLA------------------------------------SE---TESFILFTVTSLAK----------EDGKLRTRVPLSRVVGLDVKNVQL------VNS-----INSIVW----------------ERKSLVEETEV----C--PGCLVR-HSTERRHLFVDFKKY----L---------SAIRVELVNLVRVRS-----KEVCADFKFKYFLGSGAQS-------------K-SSLLHALNHPKSRPSPTLEFEVVPY-SHSEPRALDEAAVLKELRSMAKAL-F--MASAE-------------------------------SVFLEI…
>007_Chrysochromulina_ericina_virus_isolate_CeV-01B
MTST-VKSTSLTQETVI-NKYLETKN---TL-------DESTNPELEVRFGTRN---IGKISKNNFDNT------IKFL---------------LSKNYNFT----PTN---KYYLT-----------------IKVDDIRVEI-----DNIINIQNYC------KTNQIPEDFQQQGYSFTEKNLY-------LI--DGKIPARF---NLDSFNFRINSTEKNIMPNSPE----ISELIS----NWQSKKKFNRLIDRYTLIHKDI--PI-RVDLSIVRESNSNN----------------S------SNIFKMIPKYEIELEVLNDKVSDYNL----ETLNKMVKTVSKYV-LCGLQNTNFPISYPDITTVGKNYLELISTRH----EDIKPGDFIG…
>066_Infectious_spleen_and_kidney_necrosis_virus
---------------------------------------------MDSRYDTYIAAE-AHY-RPPLPDMYSAVIDLTNTARYYNGRA---LGACYHKIKCKGHNQCPSPRAVKAFIDTV------APG-LVYVHCTYGFNRTGYLI---CCYLVECRKMSVHDA---IRLFA----GMYKADY-----------------I--KTL--------------------C-----VKYLAVPSNSWVVTH------TASGPKAA----------RHVLRC----------------------------IS-------------------VEDPVLA------AEIVRVVATT---------------------------------------VGYPYTDQFAG…
>051_Tunisvirus_fontaine2
------------MSQQ-LSDWFGSNE----VSQ--FLTKHDKNIEVELSFGKWRKTERSGVTKGEFYNL------FESL----------------DQISKKS----P-----------------------------ELFRREDI-----HTLEETMRSAQR-ANIRRIKN--------L---------STGEVSFLLKERN--KVW---DERNWGLRFA-LSREEELGVVP----------------NFKATGFREKQRSRFVFIGEAFKGLTVDMTKVV-----------------------------RSSFRDGVTFEVEIEKDSSVPKTA------AAMTNSVKRVLEMM-SKSSCQTNEIISSKEKETVLEMFGLLMGSKRY------------G…
>005_Acanthamoeba_polyphaga_moumouvirus
MVT--KNK-SENIRDILGSDNVSRVE------EMINNFRKNRNTEFEISVRKIN--------YSNYIRIS------EY----------------YVNTS--SDI--Q-Q---VTSLDISIILE------------DGNTYRVSF-----LNENLINDFL------SKY--SN------MKYGDIVKYNPNDDIEIIYKNRGSADRL---SIEDLNLVVK-LTEEVPVLNNT-----TKPK-----LSGREKILYRYKNRYSFIIDDI----TRIDITDVKETPNI------------------------WELSRKISNYEIELEFTNNK-IKS------NQVFEKIFD-----LLRIVQNTEIPIGIRESKQVITDYQNLLNLRSS--------NHLDS…
>014_Hirudovirus_strain_Sangsue
MGTK-LKK-SNNDITIFSENEYNEIV------EMLRDYSNGDNLEFEVSFKNIN--------YPNFMRIT------EH----------------YINITPENKI--E-S---NNYLDISLIFP------------DKNVYRVSL-----FNQEQIGEFI------TKF--SK------ASSNDISRYDPSDDIEIVYKNRGSGKLI---GIDNWAITIK-STEEIPLVAGKSK--ISKPK-----ITGSERIMYRYKTRYSFTINKN----SRIDITDVKSSPII------------------------WKLMTVPSNYELELELINK--IDI------NTLESELLN-----VFMIIQDTKIPISKAESDTVVEEYRNLLNVRQT--------NNLDS…
>151_Emiliania_huxleyi_virus_202
---------------------------------------------------------------------------------------------------------------------------------------------------------------------------------------------------------------------------------------------------MMSDC-KVVHHMIKMRYNDIL---YTGGEILHLSSYPVPSD-HGK-----------------LV-------------------TEED-KK------IFLINRLIQL---------------------------------------TGSTSKNGFPI…
>040_Pandoravirus_dulcis
--------------------------------------------------------------------------------------------------------------------------------------------------------------MKRKSALL-ARFTAKQAPLVYGPAA-----------------I--VPP---PPSPQP-QPH-QQRQQAQPP---APANVVPTSTRMIPP------AAPSVVAA----------STPKVCLVRPPVV-PGA-----------------AP-------------------MPDGARA------DAAERGFYAAWGLA-----------------PRHRADDP--------APRRQPLHRRNPG…
>128_Noumeavirus
------------MSQQ-LSEWFGSNE----VSQ--FLTKHEKNIEVELSFGRWVKTDRPGVTKSEFYNL------FDSL----------------DQIAKKS----P-----------------------------ELFRREDI-----HTLEESAKTVQRGANVRRIKN--------L---------STGEVSFLMKERN--KIW---DERSWGLRFA-LSREEELGVIP----------------NFKASGFREKQRTRFVFVGEAFKGLTVDMTKVV-----------------------------KSSFRDGVVFEVEVEKDSSVPKTA------AAMTNSVKRILEMM-SKSSCQTNEIISSKEKEIALEMFGKLVGSKRY------------G…
>182_Lumpy_skin_disease_virus_NI-2490
----MDERDLENSLSDYINKIVEIYD---EIPNPT--LSNDVNHEVELVFIQ-----PPIITLSNVYNIS------------------------------------SV---TESYILFTVTNK-G----------ECIKIRTKVPMSKIHGLDLKNLQL------VDL-----IDDIIW----------------EKKTLIKEKK-----I-DKHCIIR-YSSEERHVFLDYKRY----T---------SSIKLELVNLVQTKV-----KNIVVDFKIKYFLGSGAQA-------------K-SSLLHVLNHPKSKPTPTLEFEIITR---E--KKNSRDILLDELHILFKNI-F--MADPK-------------------------------NVFLPT…
>165_Flamingopox_virus_FGPVKD09
----MDKYISKKPLSCYFEELVDTFI---SVVNNIDKVNESKHHEVELILFK-----PPIITLTNLYNMA------------------------------------TT---TESYIEFTMLPVDK----------PNTKFRNRIPLSKIHGLDVKNNQL------VES-----LDGFIW----------------EEKSLLLKKDI----SDNSSAVIR-HSVEEKTLFVDYKRR----N---------ASIKLELVSLVRTKL-----RNIVIDFKMKYFLGSGAQS-------------ASSSLLCALNHPKNKPSLYIEFEIMTQ---D--KNISKKKLLEELNMSASAL-F--LSQPK-------------------------------YLRLCP…
>153_Emiliania_huxleyi_virus_207
---------------------------------------------------------------------------------------------------------------------------------------------------------------------------------------------------------------------------------------------------MLSDC-KTVIYHIDMRYNDIL---YTSGEILHLSSYPVPND-HGK-----------------LV-------------------IDED-KK------TFLQHRLTQL---------------------------------------TGSTSKNGFPI…
>136_Samba_virus
MGTK-LKK-SNNDITIFSENEYNEIV------EMLRDYSNGDNLEFEVSFKNIN--------YPNFMRIT------EH----------------YINITPENKI--E-S---NNYLDISLIFP------------DKNVYRVSL-----FNQEQIGEFI------TKF--SK------ASSNDISRYDPSDDIEIVYKNRGSGKLI---GIDNWAITIK-STEEIPLVAGKSK--ISKPK-----ITGSERIMYRYKTRYSFTINKN----SRIDITDVKSSPII------------------------WKLMTVPSNYELELELINK--IDI------NTLESELLN-----VFMIIQDTKIPISKAESDTVVEEYRNLLNVRQT--------NNLDS…
>003_Cafeteria_roenbergensis_virus_BV-PW1
----------------MELFNIENVY---NIY---K--NIDKTDEVEVMFNNYRN--DDKLTIEDFIRV------SKMV---------------KLLSKEQK--KPLKQ---TISLDVVYSE------------NNLVKYRVSV-----EGLDKINQLV------NLVHQRSN--NIILTVFLSK--VDNKHVFVMKKTKDIKNIY---DQDNLNIRFR-KSKEEPLTKNE----LDKISN--LTSEYHNNIHFRFKNRISYVIPTS-VGDLSIDLTITQNSVEL------------------------KKVKKEKSNYEIEMELYPTK----KV---DKKGLEEILQQVINV-KKVLMQNTILGTKISTEKVIENYRELVYKNKE---YS--NTNLYS…
>148_Emiliania_huxleyi_virus_164
---------------------------------------------------------------------------------------------------------------------------------------------------------------------------------------------------------------------------------------------------MLSDC-KTVLYNIDMRYNDIL---YTGSEILHLSSYPVPND-HGK-----------------LV-------------------IDED-KK------TFLQHRLTQL---------------------------------------TGSTSKNGFPI…
>077_Anomala_cuprea_entomopoxvirus
MEYE-INVLI--------KEFIEFYN---NVT---YIDDDKLHNEVEITYLF-----PNLILLSN-------------L---------------YQY-DE------CKK---TTYLEFSLSYTD-----------NKKRIKFRQIVTTQDKFEIKNSYL------ANKLFN-V-----NKLDIK---------SEI-----SNKNI-LLNESNKKIIFR-HSTEKKIIDSD----ITLP-S--KQELLKNQVRLTFVNSIRIMIDNL----IKIEFKYKANLGSASSN-------------SY------IDTARILTTYYLEIELLSNTKIDNDI------LINVLNKSFGYI-FSIRNLDNFSLSISN---------------------------EYV…
>191_Raccoonpox_virus
---MDAKVATSSTIATYIESLAKKSS---ELDNHS--TAYEINNELELVFIK-----PPLIALTNVVSIS------------------------------------TI---QESFIRFTVTNR-E-----------GVKIRTKIPLSKVHGLDVKNVQL------VEA-----IDNIVW----------------EKKTLVTETR-----L-HKECLLR-LSTEERHIFLDYKKY----G---------SSIRLELVNLIQAKT-----KNFTIDFKLKYFLGSGAQS-------------K-SSLLHAINHPKSRPNTSLEIEFTPR-E-D--EKVPYDELIKELTTVTRHI-F--MASPE-------------------------------NVILSP…
>145_Paramecium_bursaria_Chlorella_virus_NYs1
--------------------------------------------------------------------------------------------------------------------------------------------------------------------------------------------------------------------------------------------------M------PNKMSISTEPAT----------MTLNDQTMRLHKV-TG---------------------------------------ESRDEIL------RVMKD--LSLDD----------------------------------------HKVPRLPG…
>006_Phaeocystis_globosa_virus_strain_16T
ESSD-DSDITKQFKRLI-NLYLQNIN---KL-------PENTEPELEVRFATKK---IKALHKIDFYNV------IKSL---------------MNNNFKST----NE----NYTLKIAL-------------DNDTSNIRTQV-----SGLPNIQHYC------KYNNVTNITDPTNVEFVEKEYI-------TH--NGVKMHPL---DFDDFNFRIAQTEKQYSMNDPA----VQTITN----KWSTTKKVFRYIKRFEYTHSDY--PM-KVHCSIVKTSKTNKFN-------------KS------ADVFNSAEHYEIEIELDNSKIGVDSE-F-GLIIYKKLKETIKYV-LIGIQQTNYPVSIPEQDNIISNYLKITKGKDYNPTKKHANKDFIG…
>205_Salmon_gill_poxvirus
MNNT-GSEIV--------AEYGKMYE---KIR---ESNMDLEITELEFTQFD-----PSLLSLSK-------------M---------------FSNPNIK-----PLT---DSYLEYILNKTSD----------EGNNIKIRIRIAVVGGLELNNKQL------LDYVEHGC-----WESKET-------------------KDI-WLSPDEFRITSA-TEKQGTYINK---------------VIQSGKINMIFVNRARVKFSD-----FVVDFKLKRKLGNCRQG-------------N-------VNNAMYPPNPSLEIEHTGQFKKPWKD------VKLEFTKVISWI-IGHP-IEEILTTTTP---------------------------LFK…
>199_Taterapox_virus
---MDANVISSSTIATYIDALAKNAS---ELEQGS--TAYEINNELELVFIK-----PPLITLTNVVNIS------------------------------------TI---QESFIRFTVTNK-E-----------GVKIRTKIPLSKVHGLDVKNVQL------VDA-----IDNIVW----------------EKKSLVTENR-----L-HKECLLR-LSTEERHIFLDYKKY----G---------SSIRLELVNLIQAKT-----KNFTIDFKLKYFLGSGAQS-------------K-SSLLHAINHPKSRPNTSLEIEFTPR-N-N--ETVPYDELIKELTTLSRHI-F--MASPE-------------------------------NVILSP…
>173_BeAn_58058_virus
---MEDNNIFTNSVEGYINELIKIYK---GIKPQL--PIDDIYDEVEAIIIN-----PPLITLTNVFNIS------------------------------------TK---VESYILFTVTNK-E----------DGLKLRSRLDMSNVNGLDIKNVQL------VDS-----IESIIW----------------EKKKLIYEQK-----I-DEFCIIR-HSTEEKYIFLDFKKF----N---------SSIKIEFVNLVQAKI-----KNILVDFKIKYFLGSGAQG-------------K-SSLLHVLNYPKCKPNMTLEFEIIQK---D--TPIDEKELYNELITICRNI-F--MGYPK-------------------------------NIFLKR…
>072_Pacmanvirus_A23
MSSN-FTDKM-------LNEMINKYA---QET---ANLSAGENIELEIRFKDTTRDAFEAV---------------------------------YNAINGNPEFANP-------VLECSVNVISE--------------------------YER-SVGGDETQYIRKMTFDK------GSIISDE---------YMQKIRLM-RPIQMND--YIKYSVG-LSRESKS-K-KFSTS--------------NNALVRFKVRVSFDYIGSHPARWRFDLTAVKFGVLSEIG--ASLKMIKNELFEPSNFIR-ELNFNMIDSYEIEIEYIDLPAN------FTVDDLHIAKKVFSLV-------PQYI-SEIAYQEEIYHIAEHIILNLNMYKNPTHRLKQLG…
>054_Melbournevirus
-------------MSQ-LSEWFGSNE----VAQ--FLTKHDKNIEVELSFGRWERTGKPGVTKAEFYNL------FDSL----------------DRISKKS----P-----------------------------ELFQRQDV-----HTIEEVGRRAQR-GNIRRIKD--------V---------QTGQISFLSKDRN--KIW---DERRWGLRLA-MSVEEELFEVP----------------NFHPSGFREKKRTRFVFVGNGFKGLTVDMTKVV-----------------------------RSSFREGVVYEVEIEKDSSIPKTP------DSMVNSVKRVLEMM-SQASCQTNEIISVEEKEQALFLFNKLVGSRGY------------G…
>135_Acanthamoeba_castellanii_mamavirus
MGTK-LKK-SNNDITIFSENEYNEIV------EMLRDYSNGDNLEFEVSFKNIN--------YPNFMRIT------EH----------------YINITPENKI--E-S---NNYLDISLIFP------------DKNVYRVSL-----FNQEQIGEFI------TKF--SK------ASSNDISRYDPSDDIEIVYKNRGSGKLI---GIDNWAITIK-STEEIPLVAGKSK--ISKPK-----ITGSERIMYRYKTRYSFTINKN----SRIDITDVKSSPII------------------------WKLMTVPSNYELELELINK--IDI------NTLESELLN-----VFMIIQDTKIPISKAESDTVVEEYRNLLNVRQT--------NNLDS…
>164_Ostreococcus_tauri_virus_2
---------------------------------------------------------------------------------------------------------------------------------------------------------------------------------------------------------------------------------------------------------------------------------------------------------------------------------------MSSPIH------KHVVNFIHHVWG----------------------------------------SK-GYFPG…
>140_Bathycoccus_sp__RCC1105_virus_BpV2
----------------------------------------------------------------------------------------------------------------------------------------------------------------------------------------------------------------------------------------------------------------------------------------MTRV-SV---------------------------------------KSDDPLY------KYAISFMESKWG----------------------------------------TKKGIFPG…
>076_Mythimna_separata_entomopoxvirus
MSIE-INEII--------NKFVKFYD---NIK---LDTNENIKNEVELTLIN-----PDLMLLSN-------------I---------------YTENNE------SKK---KTYLEYNLKFSK-----------KKSKLRQRHEY---STYEIPNSHL------TDRLTN-N-----W--ETK---------TVI-----DEEKI---DINKHHVLMR-HNIE--YIDNN----IELP-L--INDIF-DRISVIFVSQVYIIIDSV----LKIEFKIKSYIGPLSSN-------------KH------IDTSRKNISYYLEIEILPNIKLENNI------LQEKLEKAFSYI-YKSTNISNLSLVTIK---------------------------EPS…
>194_Sheeppox_virus
----MDERNLENSLSDYINKIVEIYD---EIPNPI--LSNDVNHEVELVFIQ-----PPIITLSNVYNIS------------------------------------SV---TESYILFTVTNK-G----------ECIKIRTKVPMSKIHGLDLKNLQL------VDL-----IDDIIW----------------EKKTLIKEKK-----I-DKHCIIR-YSSEERHVFLDYKRY----T---------SSIKLELVNLVQTKV-----KNIVVDFKIKYFLGSGAQA-------------K-SSLLHVLNHPKSKPTPTLEFEIITR---E--KKNSSDMLLNELHILFKNI-F--MADPK-------------------------------NVFLPT…
>174_Bovine_papular_stomatitis_virus
--------MSAPSLDELLVALAAKAA---AVDRGS--PADEVHHEVELVLVH-----PPLATLATALRLA------------------------------------SE---TESFILFTVTALAK----------EEGKLRARMPLSRVVGLDVKNVQL------VNS-----IDTIVW----------------ERKSLVEETEL----H--PGCLLR-HSTERRHLFVDFKKY----L---------SAIRVELVNLVRVRS-----KEVIADFKFKYFLGSGAQA-------------K-SALLHALNHPKIRPSATLEFEVVPS-G----ETLDEASVLAELRAMAKAL-F--MAGSD-------------------------------SVFLTP…
>073_African_swine_fever_virus
-------MAS-------LDNLVARYQ---RCFN--DQSLKNSTIELEIRFQQINFLLFKTV---------------------------------YEALVAQE-IPS--------TISHSIRCIKK-----------------------------------HENHCREK----------ILPSENL---------YFKKQPL--MFFKFSEPASLGCKVS-LAIEQPIRK--FILD--------------SSVLVRLKNRTTFR----VSELWKIELTIVKQLMGSEVS--AKLAAFKTLLFTTKNMMTL--NPDDEYLYEIEIEYTGKPES-----LTAADVIKIKNT-----VLTLI-SPNHL-MLTAYHQAIEFIASHILSSEIRIKSGKWGLKRLL…
>149_Emiliania_huxleyi_virus_18
---------------------------------------------------------------------------------------------------------------------------------------------------------------------------------------------------------------------------------------------------MMSDC-KVVHHMIKMRYNDIL---YTGGEILHLSSYPVPSD-HGK-----------------LV-------------------TEED-KK------IFLINRLIQL---------------------------------------TGSTSKNGFPI…
>196_Swinepox_virus
----MDDTFLTTSVYNYIYSLLDIYN---DVPQPV--HLDDVNHEVEMIFTN-----PSIVTLSNLINIS------------------------------------ST---QESYILFTLTRK-D----------EHTKIRTKIPMSKIHGIDIKNIQL------VNC-----IDNIIW----------------EKKIRVKENI-----I-DDWCIVQ-YSTEEKYIFLDYKKF----T---------SSIKLELVNLIQARI-----KNIVIDFKIKYFLGSGAQS-------------K-SSLLHVLNHPKSKPKTSLEIEIVTR---D--IKIDTSVLSNEIHTICKIL-F--MSDTK-------------------------------NIYLYS…
>132_Megavirus_courdo11
MVT--KRN-IDIIQNIIGDDNISRID------NMINYFKKNKNIEFEISFRKIN--------YTDYIRIS------EH----------------YVNLS--NDI--N-H---TVSLDISMIYS------------DGNVYRVSL-----LNDEKINNFL------SKY--SK------LKYLDIIKYDSDENTEIMLKNRGNADRL---VVEDINMIAK-TTEEIPITKSR-----TLPE-----LSGREKLLYRYKDRYSFTLDND----VRIDITDVKETPNI------------------------WELSKKNSNYEIEMEFTNNKKINL------DLVLDKIYD-----IVSVVQNTDNPISNSEGKQIISEYQKLLGVKSS--------NHLDS…
>152_Emiliania_huxleyi_virus_203
---------------------------------------------------------------------------------------------------------------------------------------------------------------------------------------------------------------------------------------------------MLSDC-KTVIYHIDMRYNDIL---YTSGEILHLSSYPVPND-HGK-----------------LV-------------------IDED-KK------TFLQHRLTQL---------------------------------------TGSTSKNGFPI…
>141_Only_Syngen_Nebraska_virus_5
---------------------------------------------------------------------------------------------------------------------------------------------------------------------------------------------------------------------------------------------MA--PP------KTGKTIGTERAN----------LTINGLQIKLHKV-VG---------------------------------------ESRDDIL------AKIKD--LSMDD----------------------------------------HKFPRLPG…
>045_Cedratvirus_A11
-------MLG-------NDLL-------LRIHRD--LVQY-PDAEVEFRFGTFNR---------------------------------------------------------------------------------EGRYMGGISR---RAYDRFLRSFPRAPFEDEE--SEV----QDKPEKTT---------WISKERI--YSY---HSEEYPFHLS-ISREKELPE---IK-------SY--------TLLRRKHRRSFFI-----SNFRIDLTRVEEITN-------------------------T----VRTTFEVELEVLSVSFVDK------ELM-VALTLVLGIL----L-DTKY------------------VYTQTANILNIVNRILGG…
>129_Port-miou_virus
------------MSHQ-LSEWFGSNE----VSQ--FLTKHEKNIEVELSFGKWVKTDRPGVTKSEFYNL------FDSL----------------DQIAKKS----P-----------------------------ELFRREDI-----HTLEETTKTAQRGANVRRIKN--------I---------ATGEVSFLMKERS--KIW---DERNWGLRLA-LSREEELGVVP----------------NFKASGFREKQRTRFVFVGEAFKGLTVDMTKVV-----------------------------KSSFRDGVVFEVEVEKDSSVPKTA------AAMANSVKRIIEMM-SKSSCQTNEIISTKEKEIALEMFGRLMGSKRY------------G…
>080_Canarypox_virus
----MDNYILEKPLGSHFEELVDTFF---EAIRNVSEVDKSKHHEVEMQIFK-----PSIITLSNLYNIS------------------------------------TT---TESYIEFSMMPIDK----------KNTKYRNRIPLSKIHGLDIKNSQL------VEN-----LDGFIW----------------EEKTLISEKRV----SECTNIRIR-HSVEQKTLFVDYKRR----N---------GSIRLELVSVVRATL-----RNIVVDFKIKYFLGSGAQS-------------A-SSLLYALNNPKNKPNLYLEFEISTS---D--KNISKQLLLNELNTIGNAL-F--LSKVD-------------------------------KIRLCP…
>034_Paramecium_bursaria_Chlorella_virus_FR483
-------------------------------------------------------------------------------------------------------------------------------------------------------------------------------------------------------------------------------------------------------------MISTERSS----------IVVNGTTIKLHKV-TG---------------------------------------NASVDVI------AEMKR--LSMDD----------------------------------------HPRNRLPG…
>053_Marseillevirus_marseillevirus_strain_T19
-------------MSQ-LSEWFGSNE----VAQ--FLTKHDKNIEVELSFGRWERTGKPGVTKAEFYNL------FDSL----------------DRISKKS----P-----------------------------ELFQRQDV-----HTIEEVGRRAQR-GNIRRIKD--------V---------QTGQISFLSKDRN--KIW---DERRWGLRLA-MSVEEELFEVP----------------NFHPSGFREKKRTRFVFVGNGFKGLTVDMTKVV-----------------------------RSSFREGVVYEVEIEKDSSIPKTP------DSMVNSVKRVLEMM-SQASCQTNEIISVEEKEQALFLFNKLVGSRGY------------G…
>180_Eptesipox_virus
--------MLTVSLNEYINLFIDTID---NFKKPP--LKDDINHEFEIIFID-----PPLIALSNIYKIS------------------------------------TK---HESFILFTVTDK-E----------NSVKYRTTIPLSNIHGLDIKNVQL------VES-----INNIVW----------------EKKTLISENK-----L-SSKCILK-HSTEERHIFLDFIKY----I---------SAIKLELVNLIQVRA-----KNFNIDFKFKYFLGSGAQS-------------K-SSLLHVLNHPKSKPNPTIEFEYVYN-DIG--EKPSKKLLQNELKTLFRSV-F--MALPE-------------------------------NIFIPQ…
>189_Pteropox_virus
----MEKSKVSDSLSCFLHALVNEID---SLPPHN--PKEDKHHELELVFIH-----PPLITLSNILNIS------------------------------------TL---VDSYVQFTVTMS-E----------DNSKIRTRTPMTNVHGLDIKNNQL------VDN-----IQRIVW----------------EKKSLISQKEF----C-YKECILR-HATEENYVFVDFRKF----N---------SSIKIELVNRVRAKL-----KNVMAEFKIKYFLGSGSQS-------------K-SSMLHALNHPKSKPNTTLEIEILST-E-D--ERPSKEELRDEVFKLSKLL-F--MGHPD-------------------------------NIFFYY…
>074_Kaumoebavirus
------------------MEITK--K---YCEE--VSKGKVEELELEIRSSL-----EKDR---------------------------------FAELLGKISKDGKEG-----SLELSINFLGK--------------------------------GESRTSLVRQLIFVG------AEKKEEK---------LYIKVPLI-EPYVSST---PSYKIA-LNREKPTSEKL--GD--------------DVEFVRVRARWIIS--GAAHT----HFTLTQN---YPVQSIPNLKSFKDRLFKYKSFIH-ESDEDGWNAYEFECEILPPKEC------EPINILGGINV-----VLQTI-FDGA--TNFQYQEAITELAAIVYDDESRFKSGAAGLKGLG…
>Strain4401
VGRR-SKTSS-------LDALISSYK---EVLQ--S-GNEKKNVELEIRFPNLNYQTFSSI---------------------------------YSELLRGERIKVGQG-----KLSQTVSIGVKDKH----------------------------ARFIYSSNIREIHFEH------GEKKKEC---------YYQKNSLF-RQFSKTNWRNLSYKVS-LSTETPIMKKVFSTN--------------GQALIRVKIRTSFLYTPSSQPLWRIDATIVKELQNGNNDWTTKIRSIKETMFTAQNLLSV-AGTTDEYNYELEIEFVAPPS--KGQHIRQEDIIVAADD-----ILNIV-NPGYT-QEVIYQSEVYQVAQLLVQSEARY-ERDYGLKQLL…
>StrainA1
AGRR-SKTSS-------LDVLISSYK---EVLQ--S-GNEKKNVELEIRFPNLNYQTFSSI---------------------------------YSELLRGERIKVGQG-----KLSQTVSIGVKDKH----------------------------ARFIYSSNIREIHFEH------GEKKKEC---------YYQKNSLF-RQFSKTNWRNLSYKVS-LSTETPIMKKVFSTN--------------GQALIRVKIRTSFLYTPSSQPLWRIDATIVKELQNGNNDWTTKIRSIKETMFTTQNLLSV-AGTTDEYNYELEIEFVAPPS--RGQHIRQEDIIVAADD-----ILNIV-NPGYT-QEVIYQSEVYQVAQLLVQSEARY-ERDYGLKQLL…
>StrainB3
AGRR-SKTSS-------LDALISSYK---EVLQ--S-ENEKKNVELEIRFPNLNYQTFSSI---------------------------------YSELLRGERIKVGQG-----KLSQTVSIGVKDKH----------------------------ARFIYSSNIREIHFEH------GEKKKEC---------YYQKNSLF-RQFSKTNWRNLSYKVS-LSTETPIMKKVFSTN--------------GQALIRVKIRTSFLYTPSSQPLWRIDATIVKELQNGNNDWTTKIRSIKETMFTAQNLLSV-AGTTDEYNYELEIEFVAPPS--RGQHIRQEDIIVAADD-----ILNIV-NPGYT-QEVIYQSEVYQVAQLLVQSEARY-ERDYGLKQLL…

## Sheet: MSA_PolB
>4401_CP080834.1_950
-----------TQ-SEL----------ALGVPGQVIRYSG-GVA-ENDE-----ALFNCQEIPFMATDNEG-SSQK------INGKYCYVLRLYGS------------LINGQKAI-----VILLGIQVFFDVLVPDGET----DECEMKIR-I----LSG------------------------E-------------VDTQKIEHI------KAFPFRGYHT--EKKTYLRIY-MSGTGKRKTAIMAVQ-------------------------------------DNNYETASDD--FHRKVARENGIQLSGWSMLGNYMYK--KRI--------------------------------DPLCPHT-----FYLSKK-YFQPIKDLTT--------…
>4401_CP080833.1_987
-----------------------------TD--PLVYFNG-GVA-EFDN-----SLSGKQPIHFMPTEVSDDTSEY------VNGISSYILRITGT------------LINGQKAV-----VKITGIKPFFDVEVPEEMP----STFKTRLV-I----LSN------------------------TL----------KGTSKFGIENI------SAFPLQGYYT--EKKSYIRVI-TWNQFDRYNALKAVR-------------------------------------EVGIRTASDDIYYYRKVAREKRLPLSSWATLSNYFHEYIQGG------------------------------------TYL-----FQVSVN-NYNPTSEDD---------…
>4401_CP080850.1_2186
-----------------------------TDTAPALRYDG-SVA-EFDN-----RLSDKQPIHFMPTAISD-EAEY------INGVFTYILRISGC------------LINGQKAI-----VNVMSIKPFFDVVVPEETP----SMFKTKLV-I----LSN------------------------IL----------RSTSKFGIETI------SAFPLQGYHT--EKRLYIRVR-SWNHWDRNKALKAVR-------------------------------------GVGISTASDDTYYYRKVAREERLPLSRWAVLSNYLHEYIQGG------------------------------------TYL-----FQVSVN-NYYPTSEDD---------…
>4401_CP080821.1_1409
----------------------------------------------------------------------------------------------------------------MRAM-----CLLKSLKEIHEMR-KTLES----GNAEELIE-V----LNG------------------------IK------------ASIAKQNKQ------RA---------------SNLF-SKRSLEELKKLRKEL-------------------------------------GPRLELAS-D--YYRKVARENKLPIAGWVLLEKYENTKKGLA-----------------------------ESVSTRCRYL-----LKAPIA-NIKAAP------------…
>4401_CP080822.1_4064
----------------------------------MLRATN--SI-FQGP-----EIANHRDIPFVSYDIEE-AKEN------VNKIPHYVLRIYGH------------LVNGQKAV-----ITITGIKVFFDIRVPENAS----PKFWSKIK-L----LAT------------------------EK----DSQGNRVNMNLIRRECI------KAYPIRGYHA--EKKSYLRII-APNKDIRFTALDIILNYN-SKV----------------------------DQENRIETASDD--YYRKVAREYRIPLSGWGLISDYKYNFSAP------------------------------YAKSQHCPHA-----FYVHIG-NFQPIVDFGP--------…
>4401_CP080823.1_1459
-----------------------------TDTAPALRYDD-GVA-EYDN-----SLSDKQPIHFMPTEVSDDTSEY------VNGVSSYILRITGT------------LINGQKAV-----VKITGIKLFFDVEVPEEMS----STFKTRLV-I----LSN------------------------TL----------KGTSKFGIENI------SAFPLQGYYT--EKKSYIRVI-TWNQFDRYNMLKAVR-------------------------------------EVGICTASDDIYYYRKVAREKRLPLSSWATLSNYFHEYIQGG------------------------------------TYL-----FQVSVN-NYNPTSEDD---------…
>4401_CP080843.1_671
---------------------------------------------------------------------------------------------------------------------------------------------------------------------------------------------------------------------------------------------------------------------------------------------------------------------------------------------------------------------------------------------------------------…
>4401_CP080832.1_45
---------------------------------------------------------------------------------------------------------------------------------------------------------------------------------------------------------------------------------------------------------------------------------------------------------------------------------------------------------------------------------------------------------------…
>4401_CP080822.1_4261
---------------------------------------------------------------------------------------------------------------------------------------------------------------------------------------------------------------------------------------------------------------------------------------------------------------------------------------------------------------------------------------------------------------…
>4401_CP080833.1_2352
---------------------------------------------------------------------------------------------------------------------------------------------------------------------------------------------------------------------------------------------------------------------------------------------------------------------------------------------------------------------------------------------------------------…
>4401_CP080848.1_2086
---------------------------------------------------------------------------------------------------------------------------------------------------------------------------------------------------------------------------------------------------------------------------------------------------------------------------------------------------------------------------------------------------------------…
>4401_CP080835.1_1487
---------------------------------------------------------------------------------------------------------------------------------------------------------------------------------------------------------------------------------------------------------------------------------------------------------------------------------------------------------------------------------------------------------------…
>4401_CP080832.1_1043
----------------------------------------------------------------------------------------------------------------------------------------------------------------------------------------------------------------------------------------------------------------------------------------------------------------------------------------------------------------------------------------------MRT----I---------…
>4401_CP080821.1_75
----M------SQ-SKL----------TL--EGQVIRYPG-GVA-ENDD-----ALSSCQKIPFMAIDSEG-STEK------IKGMYRYVLHLYGR------------LINGQKVL-----VTLIGIQVFFDILVPDGET----DECEEKVS-I----LSG------------------------I-------------VKSFKTEHI------KAFPFRGYYV--EKKPYLRIY-TNSTGERKKAIIAVQ-------------------------------------DNNFETASDD--FHRKVARENGIQLSGWSTLNKYICKKGKRI--------------------------------SPLYSHE-----FYVSIE-DYCPLEDFTT--------…
>4401_CP080828.1_3327
---------------------------------------------------------------------------------------------------------------------------------------------------------------------------------------------------------------------------------------------------------------------------------------------------------------------------------------------------------------------------------------------------------------…
>4401_CP080852.1_1382
---------------------------------------------------------------------------------------------------------------------------------------------------------------------------------------------------------------------------------------------------------------------------------------------------------------------------------------------------------------------------------------------------------------…
>A1_CP080920.1_4401
-----------EQ-SSL----------AL---AQIIRYSG-GVA-ENDE-----ALSKQHDIPFMAIKNEG-STEK------IKGMYRYVLRLYGR------------LINGQKAL-----VTLVGIQVFFDILVPDGET----DECEEKVN-I----LFS------------------------I-------------VKSYKIEHI------KAFPFRGYHT--EKKTYLRIY-TNSTGGRKTAIKAVQ-------------------------------------DNNFETASDD--FHRKVARENGIQLSGWSIINKYIYKQGKGT--------------------------------SPLYKHE-----FDVSIK-DFCPLEDITT--------…
>A1_CP080934.1_40
-----------------------------TDTAPALRYDG-GVV-EFDN-----SLSGKQPIHFMPTEVSDDIE----------GYSSYILRITGS------------LINGQKVV-----VNITGIRPFFDVEVPENHS----SSLKTILA-I----LSV------------------------TL----------KNTTKFGFEDI------HAFPLQGYYT--EKKVYIRIR-TWNHFDRYNALKAVR-------------------------------------EVGIRTASDDQYYYRKVARKERLPLSSWAVLSNYLYEFTSDG------------------------------------TYL-----FRLSVN-NYNPISEDD---------…
>A1_CP080935.1_1324
-----------------------------TDTASALHYDG-GVA-EFDN-----SLSGKQPIHFMPTEVSDDIE----------EYSSYILRITGS------------LINGQKAV-----VNITDIRPFFDVEVPENHS----SSLKTILA-I----LSV------------------------TL----------KNTTKFGFEDI------RAFPLQGYHT--EKKAYIRVR-TWNHFDRYNALKAVR-------------------------------------GVRIHTAFDDQYYYRKVAREERLPLSSWAVLSNYLYEFTPDG------------------------------------TYL-----FRLSVD-NYNPISEDD---------…
>A1_CP080923.1_3194
------------------------------------------------------------------------------------------MRITGT------------LINGQKAV-----VKITGIKLFFDVEVPEEMS----STFKTRLV-I----LSN------------------------TL----------KGTSKFGIENI------SAFPLQGYYT--EKKSYIRVI-TWNQFDRYNMLKAVR-------------------------------------EVGICTASDDIYYYRKVAREKRLPLSSWATLSNYFHEYIQGG------------------------------------TYL-----FQVSVN-NYNPTSEDD---------…
>A1_CP080925.1_1865
--------------------------------------------------------------------------------------------------------------------------------------MPENHS----SSLKTILA-I----LSV------------------------TL----------KNTTKFGFEDI------RAFPLQGYHT--EKKAYIRVR-TWNHFDRYNALKAVR-------------------------------------EVGIHTASDDQYYYRKVAREERLPLSSWAVLCNYSYELTPDG------------------------------------IYL-----FRVSVN-NYNLISEDE---------…
>A1_CP080936.1_2896
---------------------------------------------------------------------------------------------------------------------------------------------------------------------------------------------------------------------------------------------------------------------------------------------------------------------------------------------------------------------------------------------------------------…
>A1_CP080944.1_623
---------------------------------------------------------------------------------------------------------------------------------------------------------------------------------------------------------------------------------------------------------------------------------------------------------------------------------------------------------------------------------------------------------------…
>A1_CP080927.1_138
------------------------------------------------------------------------------------------------------------------------------------------------------------------------------------------------------------------------------------------------------------------------------------------------------------------------------------------------------------------------------------------MD-NYNPISEDD---------…
>A1_CP080948.1_2034
---------------------------------------------------------------------------------------------------------------------------------------------------------------------------------------------------------------------------------------------------------------------------------------------------------------------------------------------------------------------------------------------------------------…
>A1_CP080932.1_2784
---------------------------------------------------------------------------------------------------------------------------------------------------------------------------------------------------------------------------------------------------------------------------------------------------------------------------------------------------------------------------------------------------------------…
>A1_CP080933.1_2169
---------------------------------------------------------------------------------------------------------------------------------------------------------------------------------------------------------------------------------------------------------------------------------------------------------------------------------------------------------------------------------------------------------------…
>A1_CP080935.1_1955
---------------------------------------------------------------------------------------------------------------------------------------------------------------------------------------------------------------------------------------------------------------------------------------------------------------------------------------------------------------------------------------------------------------…
>A1_CP080930.1_1600
-----------------------------TDTALALRYDG-GVA-EYDN-----SLFDKQPIHFMPTEVSDDTSEY------VNGISSYILRITGT------------LINGQKAV-----VKITGIKPFFDVEVPEEMP----STFKIRLV-I----LSN------------------------TL----------KGTSKFGIENI------SAFPLQGYHT--EKKLYIRII-TWNQFDRYNALKAVR-------------------------------------EVGIRTASDDIYYYRKVACEKRLPLSSWATLSNYFHEYIQGG------------------------------------THL-----FQVSVN-NYNPTSEDD---------…
>A1_CP080940.1_2572
---------------------------------------------------------------------------------------------------------------------------------------------------------------------------------------------------------------------------------------------------------------------------------------------------------------------------------------------------------------------------------------------------------------…
>A1_CP080934.1_1109
---------------------------------------------------------------------------------------------------------------------------------------------------------------------------------------------------------------------------------------------------------------------------------------------------------------------------------------------------------------------------------------------------------------…
>A1_CP080952.1_1017
---MT------EH-SEL----------AL--KGQVIRYPG-GVA-ENDD-----ALSSCQKIPFMAIDSEG-STEK------IKGMYRYVLRLYGR------------LINGQKAL-----VTLIGIQVFFDILVPDRET----DECEEKAS-I----LSG------------------------I-------------VKSFKTEHI------KAFPFRGYYV--EKKPYLRIY-TNSTGERKKAIIAVQ-------------------------------------DNNFETASDD--FHRKVARENGIQLSGWSTLNKYICKKGKRT--------------------------------SPLYSHE-----FYVSIE-DYCPLEDFTT--------…
>A1_CP080927.1_2837
------------------------------------------------------------------------------------------------------------------------------------------------------------------------------------------------------------MECI------KAYPIRGYHT--EKKPYLRIV-TPNKDLRFTALDIISSYN-SKV----------------------------DPECKIETASDD--YYRKVAREYRIPLSGWGLISDYRYNFSAP------------------------------YVKSQHCPHA-----FYVHIE-NFRPIDNFEP--------…
>B3_CP080856.1_1199
TGNIV------ND-RVI----------VNDSEGEVIRYSG-GVA-ENDD---P-ALAKREEIPFMAVDVEE-STEF------KNGQAWYVLRLYGP------------LINGQKAV-----VTITGIQVFFDIFVPGDLS----DSFETKIR-I----LSG------------------------V-------------TKWIKIEHV------KAYPFRGYNP--EKKSYLRIY-TTNTKQRKIAMKAIQ-------------------------------------GKKYITASDD--YYRKVAREYGIQLSGWSMLREYKYLSGMRV--------------------------------SPLCAHA-----FWISIE-NFHPIEDVAT--------…
>B3_CP080854.1_4250
-----------EQ-SSL----------AL---AQIIRYSG-GVA-ENDE-----ALSKQHDIPFMAIKNEG-STEK------IKGMYRYVLRLYGR------------LINGQKAL-----VTLVGIQVFFDILVPDGET----DECEEKVN-I----LFS------------------------I-------------VKSYKIEHI------KAFPFRGYHT--EKKTYLRIY-TNSTGGRKTAIKAVQ-------------------------------------DNNFETASDD--FHRKVARENGIQLSGWSIINKYIYKQGKGT--------------------------------SPLYKHE-----FDVSIK-DFCPLEDITT--------…
>B3_CP080866.1_38
-----------------------------TDTAPALRYDG-GVV-EFDN-----SLSGKQPIHFMPTEVSDDIE----------GYSSYILRITGS------------LINGQKVV-----VNITGIRPFFDVEVPENHS----SSLKTILA-I----LSV------------------------TL----------KNTTKFGFEDI------HAFPLQGYYT--EKKVYIRIR-TWNHFDRYNALKAVR-------------------------------------EVGIRTASDDQYYYRKVARKERLPLSSWAVLSNYLYEFTSDG------------------------------------TYL-----FRLSVN-NYNPISEDD---------…
>B3_CP080869.1_1770
-----------------------------TDTASALHYDG-GVA-EFDN-----SLSGKQPIHFMPTEVSDDIE----------EYSSYILRITGS------------LINGQKAV-----VNITDIRPFFDVEVPENHS----SSLKTILA-I----LSV------------------------TL----------KNTTKFGFEDI------RAFPLQGYHT--EKKAYIRVR-TWNHFDRYNALKAVR-------------------------------------GVRIHTAFDDQYYYRKVAREERLPLSSWAVLSNYLYEFTPDG------------------------------------TYL-----FRLSVD-NYNPISEDD---------…
>B3_CP080856.1_3055
------------------------------------------------------------------------------------------MRITGT------------LINGQKAV-----VKITGIKLFFDVEVPEEMS----STFKTRLV-I----LSN------------------------TL----------KGTSKFGIENI------SAFPLQGYYT--EKKSYIRVI-TWNQFDRYNMLKAVR-------------------------------------EVGICTASDDIYYYRKVAREKRLPLSSWATLSNYFHEYIQGG------------------------------------TYL-----FQVSVN-NYNPTSEDD---------…
>B3_CP080874.1_2936
---------------------------------------------------------------------------------------------------------------------------------------------------------------------------------------------------------------------------------------------------------------------------------------------------------------------------------------------------------------------------------------------------------------…
>B3_CP080870.1_2850
---------------------------------------------------------------------------------------------------------------------------------------------------------------------------------------------------------------------------------------------------------------------------------------------------------------------------------------------------------------------------------------------------------------…
>B3_CP080867.1_2573
---------------------------------------------------------------------------------------------------------------------------------------------------------------------------------------------------------------------------------------------------------------------------------------------------------------------------------------------------------------------------------------------------------------…
>B3_CP080868.1_2665
---------------------------------------------------------------------------------------------------------------------------------------------------------------------------------------------------------------------------------------------------------------------------------------------------------------------------------------------------------------------------------------------------------------…
>B3_CP080884.1_1962
---------------------------------------------------------------------------------------------------------------------------------------------------------------------------------------------------------------------------------------------------------------------------------------------------------------------------------------------------------------------------------------------------------------…
>B3_CP080866.1_1127
---------------------------------------------------------------------------------------------------------------------------------------------------------------------------------------------------------------------------------------------------------------------------------------------------------------------------------------------------------------------------------------------------------------…
>B3_CP080860.1_128
----M------SQ-SKL----------TL--EGQVIRYPG-GVA-ENDD-----ALSSCQKIPFMAIDSEG-STEK------IKGMYRYVLHLYGR------------LINGQKVL-----VTLIGIQVFFDILVPDGET----DECEEKVS-I----LSG------------------------I-------------VKSFKTEHI------KAFPFRGYYV--EKKPYLRIY-TNSTGERKKAIIAVQ-------------------------------------DNNFETASDD--FHRKVARENGIQLSRWSTLNKYICKKGKRI--------------------------------SPLYSHE-----FYVSIE-DYCPLEDFTT--------…
>B3_CP080859.1_1771
---------------------------------------------------------------------------------------------------------------------------------------------------------------------------------------------------------------------------------------------------------------------------------------------------------------------------------------------------------------------------------------------------------------…
>B3_CP080860.1_2543
------------------------------------------------------------------------------------------------------------------------------------------------------------------------------------------------------------MECI------KAYPIRGYHT--EKKPYLRIV-TPNKDLRFTALDIISSYN-SKV----------------------------DPECKIETASDD--YYRKVAREYRIPLSGWGLISDYRYNFSAP------------------------------YVKSQHCPHA-----FYVHIE-NFRPIDNFEP--------…
>B3_CP080864.1_1655
---------------------------------------------------------------------------------------------------------------------------------------------------------------------------------------------------------------------------------------------------------------------------------------------------------------------------------------------------------------------------------------------------------------…
>C2_CP080891.1_668
----M------TQ-SEL----------AL--PDQVIRYSG-GVA-ENDD-----ALSNCQEIPFMVIDSEG-SSEK------IEGKYCYVLRLYGS------------LINGQKAV-----VILLGIRVFFDIRVPDGES----DECEIKVR-I----LSG------------------------NK------------VETLKIEHI------KAFPFRGYYT--EKKSYLRIY-TSGTGKRKTAMKAVQ-------------------------------------DNNFKTASDD--FHRKVARENGIQLSGWSMVSKYIFKKGV----------------------------------DTLCPYA-----FYTSKK-DFYPLEDLTR--------…
>C2_CP080909.1_1202
----M------SQ-SEL----------AL--PGRVIRYSG-GVA-ENDD-----ALSNCQEIPFMAIDSEG-SSEK------IEGKYCYVLRLYGS------------LINGQKAV-----VTLLGIRVFFDIRVPDGES----DECEIKVR-I----LSG------------------------NK------------VETLKIEHI------KAFPFRGYYT--EKKSYLRIY-TSGTGKRKTAMKAVQ-------------------------------------DNNFETASDD--FHHKVARENGIQLSGWSMVSKYIFKKGV----------------------------------DTFCPHA-----FYTSKK-DFYPLEDLTR--------…
>C2_CP080916.1_1817
-----------------------------TNTAPALRYNG-SVA-EFDN-----SLSSKQPIHFMPTEVSDDTSEY------VNGISSYILRITGT------------LINGQKAV-----VKITGIKPFFDVEVPEEMP----STFKTRLV-I----LTN------------------------IL----------KGTSKFGIENI------SAFPLRGYHT--EKKSYMRVI-TWNQFDRYNALKAVR-------------------------------------EVGICTASNDIYYYRKVTREKRLPLSSWATISNYFHEYIQGD------------------------------------TYL-----FQVSVN-NYNPISDDE---------…
>C2_CP080896.1_3578
------------------------------------------------------------------------------------------------------------------------------------------------------------------------------------------------------------------------------------------------------------------------------------------------------------------------------------------------------------------------------------------MD-NYNPISEDD---------…
>C2_CP080917.1_726
------------------------------------------------------------------------------------------------------------------------------------------------------------------------------------------------------------------------------------------------------------------------------------------------------------------------------MAVPKYNFSAP------------------------------YAKSQHCPHA-----FYVHIG-NFQPIVDFEP--------…
>C2_CP080907.1_1098
---------------------------------------------------------------------------------------------------------------------------------------------------------------------------------------------------------------------------------------------------------------------------------------------------------------------------MGLISDYKYNFSAP------------------------------YTKSQHCPHA-----FYVNIG-NFQPIVDFEP--------…
>C2_CP080897.1_1190
---------------------------------------------------------------------------------------------------------------------------------------------------------------------------------------------------------------------------------------------------------------------------------------------------------------------------------------------------------------------------------------------------------------…
>C2_CP080915.1_129
---------------------------------------------------------------------------------------------------------------------------------------------------------------------------------------------------------------------------------------------------------------------------------------------------------------------------------------------------------------------------------------------------------------…
>C2_CP080915.1_1726
---------------------------------------------------------------------------------------------------------------------------------------------------------------------------------------------------------------------------------------------------------------------------------------------------------------------------------------------------------------------------------------------------------------…
>C2_CP080896.1_2650
---------------------------------------------------------------------------------------------------------------------------------------------------------------------------------------------------------------------------------------------------------------------------------------------------------------------------------------------------------------------------------------------------------------…
>C2_CP080893.1_2790
---MT------EQ-SEL----------AL----QVIRYSS-GVA-KNDD---P-ALSNCQEIPFMAVDIEG-SSQK------INGKYCYVLRLYSS------------LINGQKAV-----VTLFGIRVFFDIRVPDGEF----DECEIKVR-I----LSG------------------------NK------------VETLKIEHI------KAFPFRGYHT--EKKPYLRIY-ISGTGKRKTAMQAIQ-------------------------------------DNNYETASDD--FYRKVARENGIQLSGWSMLSKYRYKRGI----------------------------------DPLCPHA-----FYTSKN-DFRPVEDLTI--------…
>C2_CP080901.1_257
---------------------------------------------------------------------------------------------------------------------------------------------------------------------------------------------------------------------------------------------------------------------------------------------------------------------------------------------------------------------------------------------------------------…
>C2_CP080893.1_3592
---------------------------------------------------------------------------------------------------------------------------------------------------------------------------------------------------------------------------------------------------------------------------------------------------------------------------------------------------------------------------------------------------------------…
>C2_CP080905.1_2858
---------------------------------------------------------------------------------------------------------------------------------------------------------------------------------------------------------------------------------------------------------------------------------------------------------------------------------------------------------------------------------------------------------------…
>C2_CP080897.1_2295
---------------------------------------------------------------------------------------------------------------------------------------------------------------------------------------------------------------------------------------------------------------------------------------------------------------------------------------------------------------------------------------------------------------…
>C2_CP080919.1_2387
----M------TQ-SEL----------AL--PNQVIRYSG-GVA-ENDD-----ALSNCQEIPFMAIDSEG-SSEK------IERKYCYVLRLYGS------------LINGQKAV-----VTLLGIRVFFDIRVPDGES----DECEIKVR-I----LSG------------------------NK------------VETLKIEHI------KAFPFRGYYT--EKKSYLRIY-TSGTGKRKTAMKAVQ-------------------------------------DNNFETASDD--FHRKVARENRIQLSGWSMVSKYIFKKGV----------------------------------DTLCPYA-----FYTSKK-DFYPLEDLTR--------…
>C2_CP080892.1_3822
-----------------------------TD--PLAHYNS-SVA-EFDN-----CLSAKQPVHFMPTEVSDDI----------EGYSSYILRITGS------------LINGQKAV-----VNITGIRPFFDVEVPENHS----SSFKTILA-I----LSV------------------------TL----------KNTTKFGFEDI------RAFPLQGYHT--EKKAFIHVR-TWNHFDRYNALKAVR-------------------------------------EVGIHTASDDQYYYHKVAREERLPLSSWAVLRNYSYELTPDG------------------------------------IYL-----FRVSVN-NYNSISEDE---------…
>C2_CP080893.1_3879
---------------------------------------------------------------------------------------------------------------------------------------------------------------------------------------------------------------------------------------------------------------------------------------------------------------------------------------------------------------------------------------------------------------…
>C2_CP080918.1_1522
-----------------------------TNTAPALRYNG-SVE-EFDN-----SLSGKQPIHFMPTEVSDDIE----------GYSSYILRITGS------------LINGQKVV-----VNITGIRPFFDVEVPENHS----SSLKTILA-I----LSV------------------------TL----------KNTIKFGFEDI------RAFPLQGYYT--EKKAYIRIR-TWNHFDQYNALKAVR-------------------------------------EVGIRTASDDQYYYRKVAREERLPLSSWAVLSNYLYEFTPDG------------------------------------TYL-----FRLSVD-NYNPISEDD---------…
>C2_CP080894.1_1600
EKKKM------TQ-SEL----------AL--PDQVIRYSG-GVA-ENDD-----ALSNCQEISFMAIDSER-SSEK------IEGKYCYVLRLYGS------------LINGQKAV-----VTLLGIRVFFDIRVPDGES----DECEIKVR-I----LSG------------------------NK------------VETLKIEHI------KAFPFCGYYT--EKKSYLRIY-TSGTGKRRTAMKAVQ-------------------------------------DNNFETASDD--FHRKVARENGIQLSGWSMVSKYIFKKGV----------------------------------DTLCPYA-----FYTSKK-DLYLLEDLTR--------…
>C2_CP080888.1_3210
AFTGK------NK-LNI----------IITDTA---RYDG-GVA-EFDN-----SLSGKQPIHFMPTEVSDDTSEY------VNGISSYILRITGT------------LINGQKAV-----VKITGIKPFFDVEVPEDMP----FTFKTRLV-I----LSN------------------------TL----------KGTSKFGIENI------SAFPLQGYHT--EKKLYIRII-TWNQFDRYNALKAVR-------------------------------------GVGIRTASDDIYYYRKVAREKRLPLSSWATLSNYFHEYIQGG------------------------------------TYL-----FQVSVN-NYNPTSEDD---------…
>C2_CP080892.1_2046
---------------------------------------------------------------------------------------------------------------------------------------------------------------------------------------------------------------------------------------------------------------------------------------------------------------------------------------------------------------------------------------------------------------…
>C2_CP080905.1_3636
---------------------------------------------------------------------------------------------------------------------------------------------------------------------------------------------------------------------------------------------------------------------------------------------------------------------------------------------------------------------------------------------------------------…
>C2_CP080910.1_365
-----------------------------TDTGPLIYYNN-SVA-EFDN-----SLSSKQPIHFMPTEVSDDTFEY------VNGISSYILRITGT------------LINGQKAV-----VKITGIKPFFDVEVPEEMP----STFKTRLV-I----LSN------------------------TL----------KGTSKFGIENI------SAFPLQGYHT--EKKLYMRVI-TWNQFDRYNALKAVR-------------------------------------EVGICTASDDIYYYRKVAREKRLPLSSWATLSNYFHEYIQGD------------------------------------TYL-----FQVSVN-NYNPTSEDD---------…
>C2_CP080901.1_2094
---------------------------------------------------------------------------------------------------------------------------------------------------------------------------------------------------------------------------------------------------------------------------------------------------------------------------------------------------------------------------------------------------------------…
>C2_CP080905.1_14
---------------------------------------------------------------------------------------------------------------------------------------------------------------------------------------------------------------------------------------------------------------------------------------------------------------------------------------------------------------------------------------------------------------…
>C2_CP080889.1_265
--------------------------------------------------------------------------------------------------------------------------------------------------------------------------------------------------------------------------------------------MSGTGKRKIAIKAVQ-------------------------------------DNNYETASDD--FHRKVARENGIQLSGWSMLGNYMYK--KRI--------------------------------DPLCPHT-----FYLFKK-YFQPVKDLTT--------…
>C2_CP080907.1_337
---------------------------------------------------------------------------------------------------------------------------------------------------------------------------------------------------------------------------------------------------------------------------------------------------------------------------------------------------------------------------------------------------------------…
>C2_CP080900.1_803
---------------------------------------------------------------------------------------------------------------------------------------------------------------------------------------------------------------------------------------------------------------------------------------------------------------------------------------------------------------------------------------------------------------…
>C2_CP080894.1_116
---------------------------------------------------------------------------------------------------------------------------------------------------------------------------------------------------------------------------------------------------------------------------------------------------------------------------------------------------------------------------------------------------------------…
>C2_CP080891.1_1161
-------------------------------------------------------------------------------------------------------------------------------------------------------------------------------------------------------MNLIRRECI------KAYSIRGYHA--EKKSYLRII-APNKDIRFTALDIISNYN-SKV----------------------------DQENRVETASDD--YYRKVAREYRIPLSEWRLISDYKYNFSAP------------------------------YAKSQHCPHA-----FYVHIG-NFQPIVDFEP--------…
>C2_CP080918.1_2015
---------------------------------------------------------------------------------------------------------------------------------------------------------------------------------------------------------------------------------------------------------------------------------------------------------------------------------------------------------------------------------------------------------------…
>C2_CP080913.1_3023
---------------------------------------------------------------------------------------------------------------------------------------------------------------------------------------------------------------------------------------------------------------------------------------------------------------------------------------------------------------------------------------------------------------…
>DAOM_CP080818.1_1787
-----------TQ-SEL----------ALGVPGQVIRYSG-GVA-ENDE-----ALFNCQEIPFMATDNEG-SSQK------INGKYCYVLRLYGS------------LINGQKAI-----VILLGIQVFFDVLVPDGET----DECEMKIR-I----LSG------------------------E-------------VDTQKIEHI------KAFPFRGYHT--EKKTYLRIY-MSGTGKRKTAIMAVQ-------------------------------------DNNYETASDD--FHRKVARENGIQLSGWSMLGNYMYK--KRI--------------------------------DPLCPHT-----FYLSKK-YFQPVKDLTT--------…
>DAOM_CP080789.1_1929
-----------TQ-SEL----------ALGVPGQVIRYSG-GVA-ENDE-----ALFNCQEIPFMATDNEG-SSQK------INGKYCYVLRLYGS------------LINGQKAI-----VILLGIQVFFDVLVPDGET----DECEMKIR-I----LSG------------------------E-------------VDTQKIEHI------KAFPFRGYHT--EKKTYLRIY-MSGTGKRKTAIMAVQ-------------------------------------DNNYETASDD--FHRKVARENGIQLSGWSMLGNYMYK--KRI--------------------------------DPLCPHT-----FYLSKK-YFQPVKDLTT--------…
>DAOM_CP080790.1_4180
-----------EQ-SSL----------AL---AQIIRYSG-GVA-ENDE-----ALSKQHDIPFMAIKNEG-STEK------IKGMYRYVLRLYGR------------LINGQKAL-----VTLVGIQVFFDILVPDGET----DECEEKVN-I----LFS------------------------I-------------VKSYKIEHI------KAFPFRGYHT--EKKTYLRIY-TNSTGGRKTAIKAVQ-------------------------------------DNNFETASDD--FHRKVARENGIQLSGWSIINKYIYKQGKGT--------------------------------SPLYKHE-----FDVSIK-DFCPLEDITT--------…
>DAOM_CP080797.1_2503
-----------------------------TDTAPALRYDS-GVA-EFDN-----SLSGKQPIHFMPTEVSDDTSEY------VNGISSYILRITGT------------LINGQKAV-----VKITGIKLFFDVEVPEEMP----STFKTRLV-I----LSN------------------------TL----------KGTSKFGIENI------SAFPLQGYYT--EKKSYIRVI-TWNQFDRYNALKAVR-------------------------------------EVGIRTASDDIYYYRKVAREKRLPLSSWATLSNYFHEYIQGG------------------------------------TYL-----FQVSVN-NYNPTSEDD---------…
>DAOM_CP080794.1_1311
-----------------------------TD--PLVYFNG-GVA-EFDN-----SLSGKQPIHFMPTEVSDDTSEY------VNGISSYILRITGT------------LINGQKAV-----VKITGIKPFFDVEVPEEMP----STFKTRLV-I----LSN------------------------TL----------KGTSKFGIENI------SAFPLQGYYT--EKKSYIRVI-TWNQFDRYNALKAVR-------------------------------------EVGIRTASDDIYYYRKVAREKRLPLSSWATLSNYFHEYIQGG------------------------------------TYL-----FQVSVN-NYNPTSEDD---------…
>DAOM_CP080792.1_3885
---MT------EQ-SSL----------AL--LGQVIRYGG-GAM-RNDE-----EIANHRDIPFVSYDIEE-AKEN------VNKIPHYVLRIYGH------------LVNGQKAV-----VTITGIKVFFDIRVPENAS----PKFWSKIK-L----LAT------------------------EK----DSQGNRVNMNLIRRECI------KAYPIRGYHA--EKKSYLRII-APNKDIRFTALDIISNYN-SKV----------------------------DQENRIETASDD--YYRKVAREYRIPLSGWGLISDYKYNFSAP------------------------------YAKSQHCPHA-----FYVHIG-NFQPIVDFGP--------…
>DAOM_CP080810.1_2552
----------------------------------------------------------------MPTEVSDDIE----------GYSSYILRITGS------------LINGQKVV-----VNITGIRPFFDVEVPENHS----SSLKTILA-I----LSV------------------------TL----------KNTTKFGFEDI------HAFPLQGYYT--EKKAYIRIR-TWNHFDRYNALKAVR-------------------------------------EVGIRTASDDQYYYRKVAREERLPLSSWAVLSNYLYEFTSDG------------------------------------TYL-----FRLSVN-NYNPISEDD---------…
>DAOM_CP080790.1_4053
----------------------------------MLRATN--SI-FQGP-----EIANHRDIPFVSYDIEE-AKEN------VNKIPHYVLRIYGH------------LVNGQKAV-----ITITGIKVFFDIRVPENAS----PKFWSKIK-L----LAT------------------------EK----DSQGNRVNMNLIRRECI------KAYPIRGYHA--EKKSYLRII-APNKDIRFTALDIILNYN-SKV----------------------------DQENRIETASDD--YYRKVAREYRIPLSGWGLISDYKYNFSAP------------------------------YAKSQHCPHA-----FYVHIG-NFQPIVDFGP--------…
>DAOM_CP080808.1_2507
---MA------EQ-SSL----------AL--LGQVIRYGG-GAM-RNDE-----EIANHRDIPFVSYDIEE-AKEN------VNKIPHYVLRIYGH------------LVNGQKAV-----VTITGIKVFFDIRVSENAS----PKFWSKIK-L----LAT------------------------EK----DSQENRVNMNLIRRECI------KAYPIRGYHA--EKKSYLRII-APNKDIRFTALDIISNYN-SKV----------------------------DQENRIETASDD--YYRKVAREYRIPLSGWGLISDYKYNFSAP------------------------------YAKSQYCPHA-----FYVHIG-NFQPIVDFGS--------…
>DAOM_CP080794.1_2770
-----------------------------------------------------------------------------------------------------------------------------------------------------------------------------------------------------------------------------------------------------------------------------------------------------------------------------MMSK----YCCRK--------------------------------HPQYTYD-----FHVSVN-HFRAVEDLKM--------…
>DAOM_CP080801.1_2774
------------------------------------------------------------------------------------------------------------------------------------------------------MK-I----LAT------------------------GK----DNEGKTVNMNLIQMECI------KAYPIRGYYA--EKKPYLRIV-TPNKDLRFTALDIISSYN-SKV----------------------------DPECKIETASDD--YYRKVAREYRIPFSGWGLISDYRYNFSAP------------------------------YAKSQHCPHA-----FYVHIE-NFRPIDNFEP--------…
>DAOM_CP080820.1_936
---------------------------------------------------------------------------------------------------------------------------------------------------------------------------------------------------------------------------------------------------------------------------------------------------------------------------------------------------------------------------------------------------------------…
>DAOM_CP080798.1_1089
---------------------------------------------------------------------------------------------------------------------------------------------------------------------------------------------------------------------------------------------------------------------------------------------------------------------------------------------------------------------------------------------------------------…
>DAOM_CP080794.1_2887
---------------------------------------------------------------------------------------------------------------------------------------------------------------------------------------------------------------------------------------------------------------------------------------------------------------------------------------------------------------------------------------------------------------…
>DAOM_CP080810.1_2117
------------------------------------------------------------------------------------------------------------------------------------------------------------------------------------------------------------------------------------------------------------------------------------------------------------------------------------------------------------------------------------------MN-NYNPTSEDD---------…
>DAOM_CP080818.1_2051
---------------------------------------------------------------------------------------------------------------------------------------------------------------------------------------------------------------------------------------------------------------------------------------------------------------------------------------------------------------------------------------------------------------…
>DAOM_CP080799.1_1603
---------------------------------------------------------------------------------------------------------------------------------------------------------------------------------------------------------------------------------------------------------------------------------------------------------------------------------------------------------------------------------------------------------------…
>DAOM_CP080795.1_78
----M------SQ-SKL----------TL--EGQVIRYPG-GVA-ENDD-----ALSSCQKIPFMAIDSER-STEK------IKGMYRYVLHLYGR------------LINGQKVL-----VTLIGIQVFFDILVPDGET----DECEEKVS-I----LSG------------------------I-------------VKSFKTEHI------KAFPFRGYYV--EKKPYLRIY-TNSTGERKKAIIAVQ-------------------------------------DNNFETASDD--FHRKVARENGIQLSGWSTLNKYICKKGKRI--------------------------------SPLYSHE-----FYVSIE-DYCPLEDFTT--------…
>DAOM_CP080791.1_3049
------------------------------------------------------------------------------------------------------------------------------------------------------------------------------------------------------------------------------------------------------------------------------------------------------------------------------------------------------------------------------------------MN-NYNPTSEDD---------…
>DAOM_CP080817.1_1560
---------------------------------------------------------------------------------------------------------------------------------------------------------------------------------------------------------------------------------------------------------------------------------------------------------------------------------------------------------------------------------------------------------------…
>BMAT01005152.1_13
EGSET------PG-NES----------AAATP-PPLRYDGQGVR-ESDT-----AITEGRTIFFLPNDVVE-KNQY------CHGRPVYKLHLFGA------------LQDGSKTH-----VVLDGIGVYFDVRVPDAYT----AGFGTHLI-L----LAQ------------------------QA------------HAPDRVENI------EAFPIRGYRK--QKSAWKRLY-FSNLQTRKEALELIR-------------------------------------SFDYETASDD--YYRMAARVYGFVLTDWACLAEYKYSRGGGA-----------------------------DAFSPLCEHV-----FQVDVR-TFKPLVDPMA--------…
>Alpha_SBS80270
---------------------------------------------------------------------------------------------------------------------------------------------------------------------------------------------------------------------------------------------------------------------------------------------------------------------------------------------------------------------------------------------------------------…
>Alpha_ORM40295
---------------------------------------------------------------------------------------------------------------------------------------------------------------------------------------------------------------------------------------------------------------------------------------------------------------------------------------------------------------------------------------------------------------…
>Alpha_XP_009691689
---------------------------------------------------------------------------------------------------------------------------------------------------------------------------------------------------------------------------------------------------------------------------------------------------------------------------------------------------------------------------------------------------------------…
>Alpha_XP_763220
---------------------------------------------------------------------------------------------------------------------------------------------------------------------------------------------------------------------------------------------------------------------------------------------------------------------------------------------------------------------------------------------------------------…
>Alpha_XP_002142918
---------------------------------------------------------------------------------------------------------------------------------------------------------------------------------------------------------------------------------------------------------------------------------------------------------------------------------------------------------------------------------------------------------------…
>Alpha_XP_026193067
---------------------------------------------------------------------------------------------------------------------------------------------------------------------------------------------------------------------------------------------------------------------------------------------------------------------------------------------------------------------------------------------------------------…
>Alpha_XP_013436657
---------------------------------------------------------------------------------------------------------------------------------------------------------------------------------------------------------------------------------------------------------------------------------------------------------------------------------------------------------------------------------------------------------------…
>Alpha_PFH38367
---------------------------------------------------------------------------------------------------------------------------------------------------------------------------------------------------------------------------------------------------------------------------------------------------------------------------------------------------------------------------------------------------------------…
>Alpha_PHJ25206
---------------------------------------------------------------------------------------------------------------------------------------------------------------------------------------------------------------------------------------------------------------------------------------------------------------------------------------------------------------------------------------------------------------…
>Alpha_XP_011133037
---------------------------------------------------------------------------------------------------------------------------------------------------------------------------------------------------------------------------------------------------------------------------------------------------------------------------------------------------------------------------------------------------------------…
>Alpha_CEM06350
---------------------------------------------------------------------------------------------------------------------------------------------------------------------------------------------------------------------------------------------------------------------------------------------------------------------------------------------------------------------------------------------------------------…
>Alpha_XP_004032413
---------------------------------------------------------------------------------------------------------------------------------------------------------------------------------------------------------------------------------------------------------------------------------------------------------------------------------------------------------------------------------------------------------------…
>Alpha_AAZ43188
---------------------------------------------------------------------------------------------------------------------------------------------------------------------------------------------------------------------------------------------------------------------------------------------------------------------------------------------------------------------------------------------------------------…
>Alpha_AAZ43189
---------------------------------------------------------------------------------------------------------------------------------------------------------------------------------------------------------------------------------------------------------------------------------------------------------------------------------------------------------------------------------------------------------------…
>Alpha_AAT11258
---------------------------------------------------------------------------------------------------------------------------------------------------------------------------------------------------------------------------------------------------------------------------------------------------------------------------------------------------------------------------------------------------------------…
>Alpha_AAG52946
---------------------------------------------------------------------------------------------------------------------------------------------------------------------------------------------------------------------------------------------------------------------------------------------------------------------------------------------------------------------------------------------------------------…
>Alpha_XP_012749642
---------------------------------------------------------------------------------------------------------------------------------------------------------------------------------------------------------------------------------------------------------------------------------------------------------------------------------------------------------------------------------------------------------------…
>Alpha_XP_020429390
---------------------------------------------------------------------------------------------------------------------------------------------------------------------------------------------------------------------------------------------------------------------------------------------------------------------------------------------------------------------------------------------------------------…
>Alpha_XP_640277
---------------------------------------------------------------------------------------------------------------------------------------------------------------------------------------------------------------------------------------------------------------------------------------------------------------------------------------------------------------------------------------------------------------…
>Alpha_KYR01843
---------------------------------------------------------------------------------------------------------------------------------------------------------------------------------------------------------------------------------------------------------------------------------------------------------------------------------------------------------------------------------------------------------------…
>Alpha_PRP77959
---------------------------------------------------------------------------------------------------------------------------------------------------------------------------------------------------------------------------------------------------------------------------------------------------------------------------------------------------------------------------------------------------------------…
>Alpha_CUG10093
---------------------------------------------------------------------------------------------------------------------------------------------------------------------------------------------------------------------------------------------------------------------------------------------------------------------------------------------------------------------------------------------------------------…
>Alpha_CCW64634
---------------------------------------------------------------------------------------------------------------------------------------------------------------------------------------------------------------------------------------------------------------------------------------------------------------------------------------------------------------------------------------------------------------…
>Alpha_EPY29168
---------------------------------------------------------------------------------------------------------------------------------------------------------------------------------------------------------------------------------------------------------------------------------------------------------------------------------------------------------------------------------------------------------------…
>Alpha_ORC89849
---------------------------------------------------------------------------------------------------------------------------------------------------------------------------------------------------------------------------------------------------------------------------------------------------------------------------------------------------------------------------------------------------------------…
>Alpha_KKY17260
---------------------------------------------------------------------------------------------------------------------------------------------------------------------------------------------------------------------------------------------------------------------------------------------------------------------------------------------------------------------------------------------------------------…
>Alpha_XP_003002438
---------------------------------------------------------------------------------------------------------------------------------------------------------------------------------------------------------------------------------------------------------------------------------------------------------------------------------------------------------------------------------------------------------------…
>Alpha_CRK25423
---------------------------------------------------------------------------------------------------------------------------------------------------------------------------------------------------------------------------------------------------------------------------------------------------------------------------------------------------------------------------------------------------------------…
>Alpha_PCD30958
---------------------------------------------------------------------------------------------------------------------------------------------------------------------------------------------------------------------------------------------------------------------------------------------------------------------------------------------------------------------------------------------------------------…
>Alpha_PHH62526
---------------------------------------------------------------------------------------------------------------------------------------------------------------------------------------------------------------------------------------------------------------------------------------------------------------------------------------------------------------------------------------------------------------…
>Alpha_OIW33717
---------------------------------------------------------------------------------------------------------------------------------------------------------------------------------------------------------------------------------------------------------------------------------------------------------------------------------------------------------------------------------------------------------------…
>Alpha_CCX31329
---------------------------------------------------------------------------------------------------------------------------------------------------------------------------------------------------------------------------------------------------------------------------------------------------------------------------------------------------------------------------------------------------------------…
>Alpha_CUS10890
---------------------------------------------------------------------------------------------------------------------------------------------------------------------------------------------------------------------------------------------------------------------------------------------------------------------------------------------------------------------------------------------------------------…
>Alpha_XP_020047726
---------------------------------------------------------------------------------------------------------------------------------------------------------------------------------------------------------------------------------------------------------------------------------------------------------------------------------------------------------------------------------------------------------------…
>Alpha_XP_018988538
---------------------------------------------------------------------------------------------------------------------------------------------------------------------------------------------------------------------------------------------------------------------------------------------------------------------------------------------------------------------------------------------------------------…
>Alpha_XP_007376412
---------------------------------------------------------------------------------------------------------------------------------------------------------------------------------------------------------------------------------------------------------------------------------------------------------------------------------------------------------------------------------------------------------------…
>Alpha_XP_020064638
---------------------------------------------------------------------------------------------------------------------------------------------------------------------------------------------------------------------------------------------------------------------------------------------------------------------------------------------------------------------------------------------------------------…
>Alpha_CDO53944
---------------------------------------------------------------------------------------------------------------------------------------------------------------------------------------------------------------------------------------------------------------------------------------------------------------------------------------------------------------------------------------------------------------…
>Alpha_ODQ76359
---------------------------------------------------------------------------------------------------------------------------------------------------------------------------------------------------------------------------------------------------------------------------------------------------------------------------------------------------------------------------------------------------------------…
>Alpha_XP_002491836
---------------------------------------------------------------------------------------------------------------------------------------------------------------------------------------------------------------------------------------------------------------------------------------------------------------------------------------------------------------------------------------------------------------…
>Alpha_XP_011276342
---------------------------------------------------------------------------------------------------------------------------------------------------------------------------------------------------------------------------------------------------------------------------------------------------------------------------------------------------------------------------------------------------------------…
>Alpha_ODV85064
---------------------------------------------------------------------------------------------------------------------------------------------------------------------------------------------------------------------------------------------------------------------------------------------------------------------------------------------------------------------------------------------------------------…
>Alpha_OUT22182
---------------------------------------------------------------------------------------------------------------------------------------------------------------------------------------------------------------------------------------------------------------------------------------------------------------------------------------------------------------------------------------------------------------…
>Alpha_XP_003646980
---------------------------------------------------------------------------------------------------------------------------------------------------------------------------------------------------------------------------------------------------------------------------------------------------------------------------------------------------------------------------------------------------------------…
>Alpha_XP_022466228
---------------------------------------------------------------------------------------------------------------------------------------------------------------------------------------------------------------------------------------------------------------------------------------------------------------------------------------------------------------------------------------------------------------…
>Alpha_SCU86167
---------------------------------------------------------------------------------------------------------------------------------------------------------------------------------------------------------------------------------------------------------------------------------------------------------------------------------------------------------------------------------------------------------------…
>Alpha_ODV97798
---------------------------------------------------------------------------------------------------------------------------------------------------------------------------------------------------------------------------------------------------------------------------------------------------------------------------------------------------------------------------------------------------------------…
>Alpha_XP_003686089
---------------------------------------------------------------------------------------------------------------------------------------------------------------------------------------------------------------------------------------------------------------------------------------------------------------------------------------------------------------------------------------------------------------…
>Alpha_XP_002495366
---------------------------------------------------------------------------------------------------------------------------------------------------------------------------------------------------------------------------------------------------------------------------------------------------------------------------------------------------------------------------------------------------------------…
>Alpha_XP_022456348
---------------------------------------------------------------------------------------------------------------------------------------------------------------------------------------------------------------------------------------------------------------------------------------------------------------------------------------------------------------------------------------------------------------…
>Alpha_ODQ64174
---------------------------------------------------------------------------------------------------------------------------------------------------------------------------------------------------------------------------------------------------------------------------------------------------------------------------------------------------------------------------------------------------------------…
>Alpha_OEJ88145
---------------------------------------------------------------------------------------------------------------------------------------------------------------------------------------------------------------------------------------------------------------------------------------------------------------------------------------------------------------------------------------------------------------…
>Alpha_OEJ88387
---------------------------------------------------------------------------------------------------------------------------------------------------------------------------------------------------------------------------------------------------------------------------------------------------------------------------------------------------------------------------------------------------------------…
>Alpha_OBA26979
---------------------------------------------------------------------------------------------------------------------------------------------------------------------------------------------------------------------------------------------------------------------------------------------------------------------------------------------------------------------------------------------------------------…
>Alpha_XP_024665886
---------------------------------------------------------------------------------------------------------------------------------------------------------------------------------------------------------------------------------------------------------------------------------------------------------------------------------------------------------------------------------------------------------------…
>Alpha_ODV90674
---------------------------------------------------------------------------------------------------------------------------------------------------------------------------------------------------------------------------------------------------------------------------------------------------------------------------------------------------------------------------------------------------------------…
>Alpha_OLL26607
---------------------------------------------------------------------------------------------------------------------------------------------------------------------------------------------------------------------------------------------------------------------------------------------------------------------------------------------------------------------------------------------------------------…
>Alpha_XP_007874184
---------------------------------------------------------------------------------------------------------------------------------------------------------------------------------------------------------------------------------------------------------------------------------------------------------------------------------------------------------------------------------------------------------------…
>Alpha_XP_002172801
---------------------------------------------------------------------------------------------------------------------------------------------------------------------------------------------------------------------------------------------------------------------------------------------------------------------------------------------------------------------------------------------------------------…
>Alpha_ORY81592
---------------------------------------------------------------------------------------------------------------------------------------------------------------------------------------------------------------------------------------------------------------------------------------------------------------------------------------------------------------------------------------------------------------…
>Alpha_GAO46857
---------------------------------------------------------------------------------------------------------------------------------------------------------------------------------------------------------------------------------------------------------------------------------------------------------------------------------------------------------------------------------------------------------------…
>Alpha_KZV91997
---------------------------------------------------------------------------------------------------------------------------------------------------------------------------------------------------------------------------------------------------------------------------------------------------------------------------------------------------------------------------------------------------------------…
>Alpha_KDQ19139
---------------------------------------------------------------------------------------------------------------------------------------------------------------------------------------------------------------------------------------------------------------------------------------------------------------------------------------------------------------------------------------------------------------…
>Alpha_CEL61779
---------------------------------------------------------------------------------------------------------------------------------------------------------------------------------------------------------------------------------------------------------------------------------------------------------------------------------------------------------------------------------------------------------------…
>Alpha_XP_007388969
---------------------------------------------------------------------------------------------------------------------------------------------------------------------------------------------------------------------------------------------------------------------------------------------------------------------------------------------------------------------------------------------------------------…
>Alpha_GAT56595
---------------------------------------------------------------------------------------------------------------------------------------------------------------------------------------------------------------------------------------------------------------------------------------------------------------------------------------------------------------------------------------------------------------…
>Alpha_GAW04482
---------------------------------------------------------------------------------------------------------------------------------------------------------------------------------------------------------------------------------------------------------------------------------------------------------------------------------------------------------------------------------------------------------------…
>Alpha_KIY66839
---------------------------------------------------------------------------------------------------------------------------------------------------------------------------------------------------------------------------------------------------------------------------------------------------------------------------------------------------------------------------------------------------------------…
>Alpha_ASF90215
---------------------------------------------------------------------------------------------------------------------------------------------------------------------------------------------------------------------------------------------------------------------------------------------------------------------------------------------------------------------------------------------------------------…
>Alpha_CDZ97565
---------------------------------------------------------------------------------------------------------------------------------------------------------------------------------------------------------------------------------------------------------------------------------------------------------------------------------------------------------------------------------------------------------------…
>Alpha_XP_024513042
---------------------------------------------------------------------------------------------------------------------------------------------------------------------------------------------------------------------------------------------------------------------------------------------------------------------------------------------------------------------------------------------------------------…
>Alpha_CEQ41517
---------------------------------------------------------------------------------------------------------------------------------------------------------------------------------------------------------------------------------------------------------------------------------------------------------------------------------------------------------------------------------------------------------------…
>Alpha_XP_014569460
---------------------------------------------------------------------------------------------------------------------------------------------------------------------------------------------------------------------------------------------------------------------------------------------------------------------------------------------------------------------------------------------------------------…
>Alpha_XP_007410482
---------------------------------------------------------------------------------------------------------------------------------------------------------------------------------------------------------------------------------------------------------------------------------------------------------------------------------------------------------------------------------------------------------------…
>Alpha_CEH17452
---------------------------------------------------------------------------------------------------------------------------------------------------------------------------------------------------------------------------------------------------------------------------------------------------------------------------------------------------------------------------------------------------------------…
>Alpha_XP_013242883
---------------------------------------------------------------------------------------------------------------------------------------------------------------------------------------------------------------------------------------------------------------------------------------------------------------------------------------------------------------------------------------------------------------…
>Alpha_OAJ32654
---------------------------------------------------------------------------------------------------------------------------------------------------------------------------------------------------------------------------------------------------------------------------------------------------------------------------------------------------------------------------------------------------------------…
>Alpha_XP_017991244
---------------------------------------------------------------------------------------------------------------------------------------------------------------------------------------------------------------------------------------------------------------------------------------------------------------------------------------------------------------------------------------------------------------…
>Alpha_XP_007877169
---------------------------------------------------------------------------------------------------------------------------------------------------------------------------------------------------------------------------------------------------------------------------------------------------------------------------------------------------------------------------------------------------------------…
>Alpha_XP_009269643
---------------------------------------------------------------------------------------------------------------------------------------------------------------------------------------------------------------------------------------------------------------------------------------------------------------------------------------------------------------------------------------------------------------…
>Alpha_KNE67086
---------------------------------------------------------------------------------------------------------------------------------------------------------------------------------------------------------------------------------------------------------------------------------------------------------------------------------------------------------------------------------------------------------------…
>Alpha_ORZ34703
---------------------------------------------------------------------------------------------------------------------------------------------------------------------------------------------------------------------------------------------------------------------------------------------------------------------------------------------------------------------------------------------------------------…
>Alpha_ORY28383
---------------------------------------------------------------------------------------------------------------------------------------------------------------------------------------------------------------------------------------------------------------------------------------------------------------------------------------------------------------------------------------------------------------…
>Alpha_OAJ37466
---------------------------------------------------------------------------------------------------------------------------------------------------------------------------------------------------------------------------------------------------------------------------------------------------------------------------------------------------------------------------------------------------------------…
>Alpha_OON10945
---------------------------------------------------------------------------------------------------------------------------------------------------------------------------------------------------------------------------------------------------------------------------------------------------------------------------------------------------------------------------------------------------------------…
>Alpha_KXS22075
---------------------------------------------------------------------------------------------------------------------------------------------------------------------------------------------------------------------------------------------------------------------------------------------------------------------------------------------------------------------------------------------------------------…
>Alpha_ORY61851
---------------------------------------------------------------------------------------------------------------------------------------------------------------------------------------------------------------------------------------------------------------------------------------------------------------------------------------------------------------------------------------------------------------…
>Alpha_ORX49274
---------------------------------------------------------------------------------------------------------------------------------------------------------------------------------------------------------------------------------------------------------------------------------------------------------------------------------------------------------------------------------------------------------------…
>Alpha_PJF18231
---------------------------------------------------------------------------------------------------------------------------------------------------------------------------------------------------------------------------------------------------------------------------------------------------------------------------------------------------------------------------------------------------------------…
>Alpha_XP_013236476
---------------------------------------------------------------------------------------------------------------------------------------------------------------------------------------------------------------------------------------------------------------------------------------------------------------------------------------------------------------------------------------------------------------…
>Alpha_PKC10826
---------------------------------------------------------------------------------------------------------------------------------------------------------------------------------------------------------------------------------------------------------------------------------------------------------------------------------------------------------------------------------------------------------------…
>Alpha_ORZ05041
---------------------------------------------------------------------------------------------------------------------------------------------------------------------------------------------------------------------------------------------------------------------------------------------------------------------------------------------------------------------------------------------------------------…
>Alpha_ORX60398
---------------------------------------------------------------------------------------------------------------------------------------------------------------------------------------------------------------------------------------------------------------------------------------------------------------------------------------------------------------------------------------------------------------…
>Alpha_ORX49875
---------------------------------------------------------------------------------------------------------------------------------------------------------------------------------------------------------------------------------------------------------------------------------------------------------------------------------------------------------------------------------------------------------------…
>Alpha_CDS05553
---------------------------------------------------------------------------------------------------------------------------------------------------------------------------------------------------------------------------------------------------------------------------------------------------------------------------------------------------------------------------------------------------------------…
>Alpha_OBZ84710
---------------------------------------------------------------------------------------------------------------------------------------------------------------------------------------------------------------------------------------------------------------------------------------------------------------------------------------------------------------------------------------------------------------…
>Alpha_GAN01359
---------------------------------------------------------------------------------------------------------------------------------------------------------------------------------------------------------------------------------------------------------------------------------------------------------------------------------------------------------------------------------------------------------------…
>Alpha_ORZ03878
---------------------------------------------------------------------------------------------------------------------------------------------------------------------------------------------------------------------------------------------------------------------------------------------------------------------------------------------------------------------------------------------------------------…
>Alpha_ORX91154
---------------------------------------------------------------------------------------------------------------------------------------------------------------------------------------------------------------------------------------------------------------------------------------------------------------------------------------------------------------------------------------------------------------…
>Alpha_PVZ99583
---------------------------------------------------------------------------------------------------------------------------------------------------------------------------------------------------------------------------------------------------------------------------------------------------------------------------------------------------------------------------------------------------------------…
>Alpha_OLY81429
---------------------------------------------------------------------------------------------------------------------------------------------------------------------------------------------------------------------------------------------------------------------------------------------------------------------------------------------------------------------------------------------------------------…
>Alpha_OMH81149
---------------------------------------------------------------------------------------------------------------------------------------------------------------------------------------------------------------------------------------------------------------------------------------------------------------------------------------------------------------------------------------------------------------…
>Alpha_PIA15972
---------------------------------------------------------------------------------------------------------------------------------------------------------------------------------------------------------------------------------------------------------------------------------------------------------------------------------------------------------------------------------------------------------------…
>Alpha_ORX68792
---------------------------------------------------------------------------------------------------------------------------------------------------------------------------------------------------------------------------------------------------------------------------------------------------------------------------------------------------------------------------------------------------------------…
>Alpha_XP_002593091
---------------------------------------------------------------------------------------------------------------------------------------------------------------------------------------------------------------------------------------------------------------------------------------------------------------------------------------------------------------------------------------------------------------…
>Alpha_XP_012718464
---------------------------------------------------------------------------------------------------------------------------------------------------------------------------------------------------------------------------------------------------------------------------------------------------------------------------------------------------------------------------------------------------------------…
>Alpha_XP_021088643
---------------------------------------------------------------------------------------------------------------------------------------------------------------------------------------------------------------------------------------------------------------------------------------------------------------------------------------------------------------------------------------------------------------…
>Alpha_5EXR_G
---------------------------------------------------------------------------------------------------------------------------------------------------------------------------------------------------------------------------------------------------------------------------------------------------------------------------------------------------------------------------------------------------------------…
>Alpha_ELW48287
---------------------------------------------------------------------------------------------------------------------------------------------------------------------------------------------------------------------------------------------------------------------------------------------------------------------------------------------------------------------------------------------------------------…
>Alpha_XP_013909690
---------------------------------------------------------------------------------------------------------------------------------------------------------------------------------------------------------------------------------------------------------------------------------------------------------------------------------------------------------------------------------------------------------------…
>Alpha_XP_022101936
---------------------------------------------------------------------------------------------------------------------------------------------------------------------------------------------------------------------------------------------------------------------------------------------------------------------------------------------------------------------------------------------------------------…
>Alpha_XP_011660500
---------------------------------------------------------------------------------------------------------------------------------------------------------------------------------------------------------------------------------------------------------------------------------------------------------------------------------------------------------------------------------------------------------------…
>Alpha_XP_006813201
---------------------------------------------------------------------------------------------------------------------------------------------------------------------------------------------------------------------------------------------------------------------------------------------------------------------------------------------------------------------------------------------------------------…
>Alpha_XP_024355140
---------------------------------------------------------------------------------------------------------------------------------------------------------------------------------------------------------------------------------------------------------------------------------------------------------------------------------------------------------------------------------------------------------------…
>Alpha_VDL91322
---------------------------------------------------------------------------------------------------------------------------------------------------------------------------------------------------------------------------------------------------------------------------------------------------------------------------------------------------------------------------------------------------------------…
>Alpha_PAA87980
---------------------------------------------------------------------------------------------------------------------------------------------------------------------------------------------------------------------------------------------------------------------------------------------------------------------------------------------------------------------------------------------------------------…
>Alpha_GAA34876
---------------------------------------------------------------------------------------------------------------------------------------------------------------------------------------------------------------------------------------------------------------------------------------------------------------------------------------------------------------------------------------------------------------…
>Alpha_XP_003111071
---------------------------------------------------------------------------------------------------------------------------------------------------------------------------------------------------------------------------------------------------------------------------------------------------------------------------------------------------------------------------------------------------------------…
>Alpha_PAV80575
---------------------------------------------------------------------------------------------------------------------------------------------------------------------------------------------------------------------------------------------------------------------------------------------------------------------------------------------------------------------------------------------------------------…
>Alpha_VDN54027
---------------------------------------------------------------------------------------------------------------------------------------------------------------------------------------------------------------------------------------------------------------------------------------------------------------------------------------------------------------------------------------------------------------…
>Alpha_VDD88111
---------------------------------------------------------------------------------------------------------------------------------------------------------------------------------------------------------------------------------------------------------------------------------------------------------------------------------------------------------------------------------------------------------------…
>Alpha_VDL72355
---------------------------------------------------------------------------------------------------------------------------------------------------------------------------------------------------------------------------------------------------------------------------------------------------------------------------------------------------------------------------------------------------------------…
>Alpha_KRY36714
---------------------------------------------------------------------------------------------------------------------------------------------------------------------------------------------------------------------------------------------------------------------------------------------------------------------------------------------------------------------------------------------------------------…
>Alpha_KFD53683
---------------------------------------------------------------------------------------------------------------------------------------------------------------------------------------------------------------------------------------------------------------------------------------------------------------------------------------------------------------------------------------------------------------…
>Alpha_CDW53295
---------------------------------------------------------------------------------------------------------------------------------------------------------------------------------------------------------------------------------------------------------------------------------------------------------------------------------------------------------------------------------------------------------------…
>Alpha_KPM08292
---------------------------------------------------------------------------------------------------------------------------------------------------------------------------------------------------------------------------------------------------------------------------------------------------------------------------------------------------------------------------------------------------------------…
>Alpha_PRD32443
---------------------------------------------------------------------------------------------------------------------------------------------------------------------------------------------------------------------------------------------------------------------------------------------------------------------------------------------------------------------------------------------------------------…
>Alpha_XP_023226396
---------------------------------------------------------------------------------------------------------------------------------------------------------------------------------------------------------------------------------------------------------------------------------------------------------------------------------------------------------------------------------------------------------------…
>Alpha_XP_023320107
[truncated: 1,367 more rows]

## Sheet: MSA_RNAPL
>Elysia1
[truncated: 507 more rows]

## Sheet: MSA_RNAPS
>WP_210725189.1_DNA-directed_RNA_polymerase_subunit_beta_[Mycoplasma_marinum]
[truncated: 551 more rows]

## Sheet: MSA_RNR
>Elysia
[truncated: 483 more rows]

## Sheet: MSA_VLTF3
>ELysia_marginata
[truncated: 403 more rows]
